# Supplementary material for: Single-Cell Transcriptomic Analysis of the Mouse Pancreas: Characteristic Features of Pancreatic Ductal Cells in Chronic Pancreatitis
Source: Genes (Basel). 2022 Jun 5;13(6):1015. doi: 10.3390/genes13061015 (PMC9222509; doi:10.3390/genes13061015)
Supplement: Supplementary file 1 [file genes-13-01015-s001.zip]

Archive with 5 entries (5 files):
- Supplementary_Figure 1.JPG
- Supplementary_Figure 2.jpg
- Supplementary_File_S1.xlsx
- Supplementary_File_S2.xlsx
- Supplementary_File_S3.xlsx
