# Supplementary material for: Single-Cell Transcriptomic Analysis of the Mouse Pancreas: Characteristic Features of Pancreatic Ductal Cells in Chronic Pancreatitis
Source: Genes (Basel). 2022 Jun 5;13(6):1015. doi: 10.3390/genes13061015 (PMC9222509; doi:10.3390/genes13061015)
Supplement: Supplementary file 1 [file genes-13-01015-s001.zip › Supplementary_File_S1.xlsx]

## Sheet: AllSample_GraphClust.AllMarkerG
allmarkers.gene	p_val	avg_logFC	pct.1	pct.2	p_val_adj	cluster
Mmp7	0	2.94171	0.646	0.036	0	Ductal cell-CP
Ttr	0	2.19506	0.654	0.055	0	Ductal cell-CP
Rgs5	1.07569e-278	2.02607	0.551	0.033	1.60676e-274	Ductal cell-CP
Clu	1.55478e-236	1.56206	0.947	0.271	2.32238e-232	Ductal cell-CP
Cldn2	5.53891e-233	2.14159	0.352	0.006	8.27347e-229	Ductal cell-CP
Spp1	1.11349e-210	1.59477	0.792	0.164	1.66322e-206	Ductal cell-CP
Ambp	1.77653e-147	1.57936	0.356	0.032	2.6536e-143	Ductal cell-CP
Cp	2.79953e-143	1.37331	0.751	0.233	4.18166e-139	Ductal cell-CP
Pigr	2.21024e-140	1.51273	0.557	0.109	3.30144e-136	Ductal cell-CP
Lcn2	7.37159e-131	1.12464	0.35	0.036	1.10109e-126	Ductal cell-CP
Dbi	1.43079e-125	1.42855	0.625	0.171	2.13717e-121	Ductal cell-CP
Jun	6.11652e-119	1.21925	0.862	0.428	9.13624e-115	Ductal cell-CP
Adh1	2.61617e-110	1.52448	0.336	0.044	3.90777e-106	Ductal cell-CP
Tstd1	2.86832e-110	1.46428	0.292	0.03	4.2844e-106	Ductal cell-CP
Pah	6.72865e-107	1.30916	0.182	0.006	1.00506e-102	Ductal cell-CP
Lurap1l	4.33635e-100	1.4054	0.298	0.037	6.4772e-96	Ductal cell-CP
Scara3	2.81827e-97	1.23965	0.375	0.065	4.20965e-93	Ductal cell-CP
Irgm2	2.23824e-94	1.34011	0.427	0.092	3.34326e-90	Ductal cell-CP
Krt18	5.55029e-94	0.948324	0.611	0.171	8.29047e-90	Ductal cell-CP
Cdo1	5.7078e-91	1.26916	0.196	0.013	8.52574e-87	Ductal cell-CP
Obp2b	7.91222e-89	1.34071	0.14	0.003	1.18185e-84	Ductal cell-CP
C4b	2.89139e-86	1.21805	0.458	0.113	4.31886e-82	Ductal cell-CP
Prox1	3.34505e-85	1.25894	0.358	0.068	4.9965e-81	Ductal cell-CP
Smim22	2.56532e-83	1.16492	0.233	0.026	3.83182e-79	Ductal cell-CP
Ppp1r1b	3.07021e-83	1.28183	0.223	0.023	4.58598e-79	Ductal cell-CP
Slc39a4	9.3082e-81	1.21269	0.208	0.02	1.39037e-76	Ductal cell-CP
Plekhs1	1.83794e-80	1.17763	0.146	0.006	2.74533e-76	Ductal cell-CP
Pcp4l1	1.18587e-78	1.00537	0.154	0.008	1.77133e-74	Ductal cell-CP
Tmem176b	1.67543e-78	1.12143	0.547	0.185	2.5026e-74	Ductal cell-CP
Epcam	2.80981e-78	1.17626	0.374	0.08	4.19702e-74	Ductal cell-CP
Dcdc2a	1.4123e-76	1.08469	0.389	0.089	2.10955e-72	Ductal cell-CP
Nr5a2	5.98236e-74	1.15449	0.239	0.032	8.93585e-70	Ductal cell-CP
Prom1	1.52737e-73	1.23998	0.243	0.034	2.28143e-69	Ductal cell-CP
Egr1	1.84432e-70	0.609158	0.915	0.559	2.75487e-66	Ductal cell-CP
Ehf	8.84414e-70	1.03267	0.381	0.091	1.32105e-65	Ductal cell-CP
Slc28a3	3.20314e-68	1.15134	0.162	0.013	4.78453e-64	Ductal cell-CP
Mgst1	2.3357e-66	1.09046	0.377	0.097	3.48883e-62	Ductal cell-CP
Ifi27	8.18559e-66	1.08051	0.385	0.101	1.22268e-61	Ductal cell-CP
Sema5a	1.11301e-65	1.09912	0.241	0.038	1.6625e-61	Ductal cell-CP
Dsg2	7.8029e-65	0.994162	0.377	0.095	1.16552e-60	Ductal cell-CP
Nfix	9.69878e-65	1.0379	0.455	0.14	1.44871e-60	Ductal cell-CP
Hnf1b	6.42951e-64	1.08721	0.184	0.021	9.60375e-60	Ductal cell-CP
Tgtp1	2.59066e-63	1.08059	0.202	0.027	3.86967e-59	Ductal cell-CP
Sox9	4.74209e-63	0.906925	0.375	0.096	7.08325e-59	Ductal cell-CP
H1f0	5.2223e-63	1.1355	0.235	0.039	7.80055e-59	Ductal cell-CP
Cd24a	5.90057e-63	0.916503	0.557	0.208	8.81367e-59	Ductal cell-CP
Gsta3	1.0755e-60	1.09063	0.18	0.021	1.60647e-56	Ductal cell-CP
Atpif1	1.26803e-60	1.04909	0.227	0.037	1.89405e-56	Ductal cell-CP
Gas6	1.66254e-60	0.946357	0.348	0.086	2.48334e-56	Ductal cell-CP
Acadl	2.50807e-59	1.00307	0.336	0.084	3.74631e-55	Ductal cell-CP
Ly6e	3.60878e-59	0.655816	0.856	0.642	5.39043e-55	Ductal cell-CP
Bmyc	6.32461e-59	0.962345	0.136	0.011	9.44706e-55	Ductal cell-CP
Atp1b1	2.16585e-58	1.02946	0.314	0.074	3.23513e-54	Ductal cell-CP
Ces1d	5.80497e-58	0.919243	0.33	0.08	8.67088e-54	Ductal cell-CP
Hbegf	7.13908e-58	0.94935	0.468	0.158	1.06636e-53	Ductal cell-CP
Rhob	1.67677e-57	0.867788	0.595	0.256	2.5046e-53	Ductal cell-CP
Ifi44	1.07253e-56	1.11283	0.275	0.059	1.60204e-52	Ductal cell-CP
Ier2	2.55571e-54	0.99334	0.375	0.113	3.81746e-50	Ductal cell-CP
B4galt6	4.57162e-54	0.975372	0.239	0.047	6.82863e-50	Ductal cell-CP
St3gal5	2.56555e-53	1.06435	0.233	0.045	3.83216e-49	Ductal cell-CP
Cyr61	5.57313e-53	0.878274	0.524	0.202	8.32458e-49	Ductal cell-CP
Crp	1.58651e-52	0.930517	0.18	0.026	2.36976e-48	Ductal cell-CP
Cbx6	4.16331e-52	1.05997	0.302	0.078	6.21873e-48	Ductal cell-CP
Prr15l	9.06531e-52	0.975734	0.16	0.02	1.35409e-47	Ductal cell-CP
mt-Rnr1	1.52204e-51	0.765465	0.84	0.599	2.27347e-47	Ductal cell-CP
Hnf1aos1	4.9647e-51	1.03368	0.162	0.021	7.41578e-47	Ductal cell-CP
Gstm1	7.04915e-51	0.882034	0.464	0.172	1.05293e-46	Ductal cell-CP
Cystm1	2.61571e-50	0.998066	0.285	0.071	3.90708e-46	Ductal cell-CP
Cldn4	4.93687e-50	0.870163	0.385	0.121	7.3742e-46	Ductal cell-CP
Acot1	5.22779e-50	1.00716	0.162	0.022	7.80875e-46	Ductal cell-CP
F11r	3.48013e-49	0.791407	0.455	0.161	5.19827e-45	Ductal cell-CP
1700011H14Rik	8.72803e-49	0.855351	0.134	0.014	1.30371e-44	Ductal cell-CP
Wfdc2	9.28872e-49	0.919482	0.178	0.028	1.38746e-44	Ductal cell-CP
Mal	1.27061e-48	0.788028	0.105	0.007	1.89791e-44	Ductal cell-CP
Tns1	1.40347e-48	0.920385	0.33	0.095	2.09637e-44	Ductal cell-CP
Alcam	5.5845e-48	0.904399	0.3	0.081	8.34157e-44	Ductal cell-CP
Btg2	1.7034e-47	0.892103	0.433	0.159	2.54436e-43	Ductal cell-CP
Iigp1	3.76783e-46	0.792143	0.528	0.223	5.62801e-42	Ductal cell-CP
Hspa1a	8.60248e-46	1.09592	0.407	0.15	1.28495e-41	Ductal cell-CP
App	3.19099e-45	0.647848	0.69	0.359	4.76638e-41	Ductal cell-CP
Trf	3.42499e-45	0.997489	0.18	0.031	5.1159e-41	Ductal cell-CP
Plxnb1	1.41437e-44	0.868381	0.144	0.019	2.11264e-40	Ductal cell-CP
Anxa4	1.67386e-44	0.85517	0.251	0.061	2.50025e-40	Ductal cell-CP
Rida	3.31423e-44	0.852537	0.119	0.012	4.95047e-40	Ductal cell-CP
Fam213a	3.57307e-44	0.859164	0.166	0.027	5.33709e-40	Ductal cell-CP
Pcbd1	9.10525e-44	0.885973	0.119	0.012	1.36005e-39	Ductal cell-CP
Jund	1.79426e-43	0.645031	0.765	0.488	2.68008e-39	Ductal cell-CP
Cdh1	2.39724e-43	0.651849	0.423	0.148	3.58076e-39	Ductal cell-CP
Fgfr3	5.0617e-43	0.975269	0.209	0.045	7.56066e-39	Ductal cell-CP
Bche	2.03187e-42	0.824466	0.136	0.018	3.035e-38	Ductal cell-CP
Tmem98	4.48856e-42	0.857688	0.134	0.018	6.70456e-38	Ductal cell-CP
Cd2ap	1.11432e-41	0.853169	0.322	0.101	1.66447e-37	Ductal cell-CP
Smco4	1.74452e-41	0.861521	0.198	0.041	2.60579e-37	Ductal cell-CP
Hspb1	2.14177e-41	0.87166	0.377	0.133	3.19916e-37	Ductal cell-CP
Tmem176a	4.59565e-41	0.826021	0.294	0.089	6.86453e-37	Ductal cell-CP
Fth1	2.13107e-40	0.48303	0.818	0.591	3.18318e-36	Ductal cell-CP
Kcnq1	2.28572e-40	0.79895	0.14	0.02	3.41418e-36	Ductal cell-CP
Stt3b	2.42778e-40	0.874702	0.277	0.08	3.62638e-36	Ductal cell-CP
Krt8	5.64865e-40	0.754543	0.289	0.084	8.43738e-36	Ductal cell-CP
Rtp4	1.64127e-39	0.918423	0.229	0.057	2.45156e-35	Ductal cell-CP
Tm4sf4	3.23031e-39	0.792504	0.3	0.092	4.82512e-35	Ductal cell-CP
Wfdc15b	6.41781e-39	0.721091	0.103	0.01	9.58629e-35	Ductal cell-CP
S100a1	1.50129e-38	0.777699	0.219	0.053	2.24248e-34	Ductal cell-CP
Hist1h2bc	2.19762e-38	0.875329	0.245	0.067	3.28259e-34	Ductal cell-CP
Hmgn1	2.84229e-38	0.734045	0.437	0.178	4.24553e-34	Ductal cell-CP
Hspa1b	4.4088e-38	0.993873	0.304	0.1	6.58542e-34	Ductal cell-CP
Pamr1	7.05642e-38	0.891735	0.162	0.03	1.05402e-33	Ductal cell-CP
H3f3b	7.61459e-38	0.653152	0.711	0.48	1.13739e-33	Ductal cell-CP
Gpx2	1.40734e-37	0.758946	0.115	0.014	2.10214e-33	Ductal cell-CP
Krt23	2.76843e-37	0.78786	0.15	0.026	4.13521e-33	Ductal cell-CP
Srf	1.09225e-36	0.846077	0.336	0.119	1.63149e-32	Ductal cell-CP
Meg3	1.18101e-36	0.968141	0.178	0.038	1.76408e-32	Ductal cell-CP
Gata6	2.21701e-36	0.788041	0.152	0.028	3.31155e-32	Ductal cell-CP
Gas5	2.50901e-36	0.730114	0.372	0.14	3.7477e-32	Ductal cell-CP
Aplp2	4.45347e-36	0.562271	0.559	0.262	6.65214e-32	Ductal cell-CP
Klf6	1.1504e-35	0.673993	0.751	0.503	1.71835e-31	Ductal cell-CP
Wwc1	2.44489e-35	0.81174	0.138	0.024	3.65193e-31	Ductal cell-CP
Oasl2	7.69114e-35	0.739774	0.296	0.097	1.14883e-30	Ductal cell-CP
Cldn7	8.09707e-35	0.850548	0.215	0.056	1.20946e-30	Ductal cell-CP
Ces2g	8.20871e-35	0.815795	0.128	0.02	1.22613e-30	Ductal cell-CP
S100a11	2.02035e-34	0.664609	0.571	0.299	3.0178e-30	Ductal cell-CP
Meis2	2.45031e-34	0.804691	0.198	0.049	3.66003e-30	Ductal cell-CP
Hhex	4.19546e-34	0.73579	0.178	0.04	6.26676e-30	Ductal cell-CP
Xaf1	1.07638e-33	0.765059	0.19	0.046	1.60778e-29	Ductal cell-CP
Stard10	1.14298e-33	0.757953	0.115	0.017	1.70727e-29	Ductal cell-CP
Ptprf	3.09218e-33	0.860445	0.16	0.034	4.61879e-29	Ductal cell-CP
Pigyl	3.2073e-33	0.76342	0.136	0.024	4.79075e-29	Ductal cell-CP
Elovl7	5.24711e-33	0.682413	0.111	0.016	7.83761e-29	Ductal cell-CP
Akr1e1	5.80658e-33	0.747739	0.109	0.015	8.67328e-29	Ductal cell-CP
Sod1	7.58402e-33	0.61351	0.583	0.315	1.13283e-28	Ductal cell-CP
Errfi1	1.17197e-32	0.738743	0.308	0.11	1.75057e-28	Ductal cell-CP
Aldoc	3.64484e-32	0.716293	0.115	0.017	5.4443e-28	Ductal cell-CP
Gm6977	4.68246e-32	0.711636	0.409	0.175	6.99419e-28	Ductal cell-CP
Elf3	4.89262e-32	0.812311	0.107	0.015	7.3081e-28	Ductal cell-CP
Clmn	5.19137e-32	0.790709	0.192	0.049	7.75435e-28	Ductal cell-CP
Phpt1	7.67375e-32	0.748412	0.14	0.027	1.14623e-27	Ductal cell-CP
Ptms	2.64285e-31	0.669766	0.476	0.226	3.94762e-27	Ductal cell-CP
Dhrs3	7.44758e-31	0.736657	0.162	0.037	1.11245e-26	Ductal cell-CP
Plet1	1.44775e-30	0.709833	0.172	0.041	2.1625e-26	Ductal cell-CP
Aes	1.83934e-30	0.66628	0.366	0.151	2.74742e-26	Ductal cell-CP
Ifit1	1.85787e-30	0.6699	0.271	0.091	2.7751e-26	Ductal cell-CP
Bsg	2.34666e-30	0.743065	0.344	0.138	3.50521e-26	Ductal cell-CP
Isg15	4.79883e-30	0.651529	0.427	0.194	7.16802e-26	Ductal cell-CP
Pld1	2.48303e-29	0.841396	0.119	0.021	3.7089e-25	Ductal cell-CP
Spint2	4.26109e-29	0.676703	0.148	0.033	6.36479e-25	Ductal cell-CP
Iqgap2	4.85153e-29	0.766364	0.117	0.02	7.24674e-25	Ductal cell-CP
Cox6b1	5.28494e-29	0.71047	0.457	0.232	7.89411e-25	Ductal cell-CP
Pts	6.96787e-29	0.596649	0.111	0.018	1.04079e-24	Ductal cell-CP
Atf3	6.9884e-29	0.63226	0.431	0.199	1.04386e-24	Ductal cell-CP
Casp12	7.20227e-29	0.732971	0.168	0.042	1.0758e-24	Ductal cell-CP
Ctnnd1	8.09683e-29	0.666094	0.239	0.077	1.20942e-24	Ductal cell-CP
Ifi47	1.81252e-28	0.676308	0.304	0.115	2.70736e-24	Ductal cell-CP
Stxbp6	3.19756e-28	0.725064	0.105	0.017	4.77619e-24	Ductal cell-CP
Hes1	3.69203e-28	0.551284	0.358	0.146	5.51479e-24	Ductal cell-CP
Hint2	4.76652e-28	0.594686	0.13	0.026	7.11976e-24	Ductal cell-CP
Rnf128	6.10466e-28	0.692168	0.121	0.023	9.11853e-24	Ductal cell-CP
Cldn10	8.78899e-28	0.600217	0.107	0.018	1.31281e-23	Ductal cell-CP
Id2	1.03244e-27	0.617036	0.366	0.155	1.54216e-23	Ductal cell-CP
Fgfr2	1.48617e-27	0.76687	0.126	0.026	2.21989e-23	Ductal cell-CP
4931406C07Rik	1.5925e-27	0.796615	0.13	0.027	2.37871e-23	Ductal cell-CP
Cracr2b	2.05491e-27	0.690396	0.138	0.03	3.06942e-23	Ductal cell-CP
Tgtp2	2.58764e-27	0.679929	0.164	0.042	3.86516e-23	Ductal cell-CP
Irf7	3.12975e-27	0.647634	0.217	0.068	4.67491e-23	Ductal cell-CP
Sh2d4a	6.11319e-27	0.801014	0.115	0.022	9.13128e-23	Ductal cell-CP
Irgm1	8.03052e-27	0.658404	0.308	0.122	1.19952e-22	Ductal cell-CP
Ypel2	1.27766e-26	0.779824	0.119	0.024	1.90844e-22	Ductal cell-CP
Tcf7l2	2.61846e-26	0.702108	0.156	0.039	3.91119e-22	Ductal cell-CP
Zfas1	4.60014e-26	0.637899	0.308	0.123	6.87122e-22	Ductal cell-CP
Rnaset2b	5.85457e-26	0.66715	0.221	0.073	8.74498e-22	Ductal cell-CP
Igtp	1.18237e-25	0.688028	0.298	0.119	1.76611e-21	Ductal cell-CP
Zfp36	1.27209e-25	0.569851	0.593	0.368	1.90011e-21	Ductal cell-CP
Idh2	1.38179e-25	0.794492	0.15	0.038	2.06397e-21	Ductal cell-CP
Snhg18	3.00755e-25	0.561226	0.13	0.029	4.49238e-21	Ductal cell-CP
Selenbp1	4.00234e-25	0.740454	0.105	0.019	5.97829e-21	Ductal cell-CP
Enpp5	4.1713e-25	0.601046	0.101	0.018	6.23067e-21	Ductal cell-CP
Nfib	4.75247e-25	0.580945	0.381	0.176	7.09877e-21	Ductal cell-CP
Rbp1	9.18492e-25	0.582253	0.111	0.022	1.37195e-20	Ductal cell-CP
Phf11d	1.42412e-24	0.715718	0.162	0.045	2.12721e-20	Ductal cell-CP
Snx10	5.46998e-24	0.734293	0.192	0.061	8.1705e-20	Ductal cell-CP
Laptm4b	6.18878e-24	0.65759	0.125	0.028	9.24418e-20	Ductal cell-CP
Junb	6.56498e-24	0.540604	0.532	0.298	9.80611e-20	Ductal cell-CP
Enah	6.6122e-24	0.626968	0.15	0.04	9.87664e-20	Ductal cell-CP
Anxa5	1.40988e-23	0.552593	0.391	0.187	2.10594e-19	Ductal cell-CP
Ifitm3	1.4505e-23	0.387363	0.688	0.431	2.16662e-19	Ductal cell-CP
Fos	1.77199e-23	0.473877	0.599	0.357	2.64682e-19	Ductal cell-CP
Gcc2	2.83881e-23	0.692667	0.16	0.045	4.24034e-19	Ductal cell-CP
Cxadr	2.86716e-23	0.676837	0.18	0.055	4.28268e-19	Ductal cell-CP
Birc2	3.25765e-23	0.639158	0.174	0.052	4.86595e-19	Ductal cell-CP
Ndufa6	5.57033e-23	0.662635	0.15	0.041	8.3204e-19	Ductal cell-CP
Chchd2	5.73365e-23	0.477521	0.654	0.452	8.56435e-19	Ductal cell-CP
Ip6k2	6.07939e-23	0.683286	0.126	0.03	9.08079e-19	Ductal cell-CP
Deptor	6.16191e-23	0.719478	0.142	0.038	9.20405e-19	Ductal cell-CP
Tnks1bp1	6.32538e-23	0.667695	0.168	0.05	9.44823e-19	Ductal cell-CP
Ivns1abp	8.56695e-23	0.484426	0.328	0.142	1.27965e-18	Ductal cell-CP
Emp2	1.52927e-22	0.585045	0.168	0.05	2.28428e-18	Ductal cell-CP
Spint1	1.53527e-22	0.686852	0.105	0.022	2.29324e-18	Ductal cell-CP
Ifit3b	2.04231e-22	0.626513	0.136	0.035	3.0506e-18	Ductal cell-CP
Rhou	6.1582e-22	0.514312	0.186	0.06	9.1985e-18	Ductal cell-CP
Tapbp	6.58071e-22	0.487802	0.545	0.318	9.8296e-18	Ductal cell-CP
Hadh	6.95082e-22	0.642277	0.15	0.043	1.03824e-17	Ductal cell-CP
Nr1d1	7.28641e-22	0.672008	0.18	0.058	1.08837e-17	Ductal cell-CP
Cox7a2l	9.00307e-22	0.522963	0.354	0.165	1.34479e-17	Ductal cell-CP
Bcl2l1	1.35292e-21	0.57186	0.154	0.045	2.02086e-17	Ductal cell-CP
Chp1	1.40371e-21	0.553848	0.239	0.092	2.09672e-17	Ductal cell-CP
Apobec3	2.03013e-21	0.492473	0.235	0.089	3.03241e-17	Ductal cell-CP
Tecr	3.10169e-21	0.604855	0.158	0.048	4.63299e-17	Ductal cell-CP
Gpx4-ps2	3.62881e-21	0.586904	0.166	0.052	5.42035e-17	Ductal cell-CP
Hmgcs2	4.89072e-21	0.580116	0.142	0.04	7.30527e-17	Ductal cell-CP
Gprasp1	6.17703e-21	0.570587	0.105	0.023	9.22662e-17	Ductal cell-CP
Atp1a1	7.0956e-21	0.616742	0.263	0.109	1.05987e-16	Ductal cell-CP
mt-Rnr2	7.79994e-21	0.288222	0.933	0.857	1.16508e-16	Ductal cell-CP
Arhgap5	8.93601e-21	0.641148	0.194	0.068	1.33477e-16	Ductal cell-CP
Tmem59	9.91584e-21	0.555103	0.344	0.164	1.48113e-16	Ductal cell-CP
Gstt1	1.61684e-20	0.561621	0.113	0.027	2.41507e-16	Ductal cell-CP
Pcmtd2	1.62524e-20	0.672899	0.121	0.031	2.42762e-16	Ductal cell-CP
Smad1	1.94677e-20	0.551938	0.126	0.033	2.90789e-16	Ductal cell-CP
Tsc22d1	2.00049e-20	0.452867	0.275	0.114	2.98814e-16	Ductal cell-CP
Cd9	4.05092e-20	0.580502	0.233	0.092	6.05086e-16	Ductal cell-CP
Serpinb6a	5.03028e-20	0.57031	0.271	0.116	7.51373e-16	Ductal cell-CP
Anp32a	5.23188e-20	0.480557	0.385	0.192	7.81485e-16	Ductal cell-CP
Slc5a1	7.17097e-20	0.625291	0.101	0.023	1.07113e-15	Ductal cell-CP
Bicc1	9.30442e-20	0.528193	0.261	0.108	1.3898e-15	Ductal cell-CP
Nectin2	1.28096e-19	0.616189	0.13	0.036	1.91337e-15	Ductal cell-CP
Gm8430	1.56992e-19	0.453509	0.457	0.252	2.34498e-15	Ductal cell-CP
Tspan7	1.72704e-19	0.495674	0.121	0.032	2.57968e-15	Ductal cell-CP
Enc1	2.1814e-19	0.748011	0.174	0.06	3.25836e-15	Ductal cell-CP
Ltb	2.25869e-19	0.70346	0.107	0.026	3.3738e-15	Ductal cell-CP
Higd2a	3.94029e-19	0.638447	0.178	0.063	5.88561e-15	Ductal cell-CP
Bmpr1a	6.30727e-19	0.651727	0.148	0.047	9.42117e-15	Ductal cell-CP
Dnajc1	7.99545e-19	0.654548	0.164	0.055	1.19428e-14	Ductal cell-CP
Kat2b	8.82098e-19	0.539153	0.101	0.024	1.31759e-14	Ductal cell-CP
Agrn	9.5765e-19	0.660478	0.115	0.03	1.43044e-14	Ductal cell-CP
Chmp5	1.27061e-18	0.61207	0.18	0.065	1.89791e-14	Ductal cell-CP
Qsox1	1.38258e-18	0.674301	0.2	0.076	2.06515e-14	Ductal cell-CP
Stat1	1.91841e-18	0.647777	0.19	0.071	2.86553e-14	Ductal cell-CP
Herpud1	1.95876e-18	0.500636	0.47	0.276	2.9258e-14	Ductal cell-CP
Eif4a2	2.14327e-18	0.568843	0.259	0.114	3.20141e-14	Ductal cell-CP
Irf1	3.17332e-18	0.590901	0.338	0.172	4.74e-14	Ductal cell-CP
Cdk19	3.41263e-18	0.6035	0.119	0.033	5.09745e-14	Ductal cell-CP
Cops9	4.09175e-18	0.548313	0.192	0.072	6.11185e-14	Ductal cell-CP
Cd164	5.19602e-18	0.558779	0.316	0.154	7.7613e-14	Ductal cell-CP
Vamp8	1.35842e-17	0.584506	0.196	0.076	2.02908e-13	Ductal cell-CP
Psme1	1.80793e-17	0.533705	0.227	0.096	2.7005e-13	Ductal cell-CP
Gpx1	2.66602e-17	0.402877	0.36	0.18	3.98224e-13	Ductal cell-CP
Ndufa2	2.78312e-17	0.415033	0.306	0.148	4.15714e-13	Ductal cell-CP
H2-D1	4.37719e-17	0.277568	0.909	0.849	6.53821e-13	Ductal cell-CP
Lgals3bp	5.37261e-17	0.44613	0.3	0.144	8.02507e-13	Ductal cell-CP
Pbx1	9.01503e-17	0.500106	0.188	0.072	1.34658e-12	Ductal cell-CP
Ndufa3	1.03943e-16	0.553129	0.194	0.077	1.5526e-12	Ductal cell-CP
Sptssa	1.2426e-16	0.467674	0.115	0.033	1.85608e-12	Ductal cell-CP
Cox8a	1.47532e-16	0.501728	0.283	0.136	2.20369e-12	Ductal cell-CP
Eif4ebp2	1.6189e-16	0.540556	0.209	0.087	2.41816e-12	Ductal cell-CP
Vps28	1.7081e-16	0.53233	0.176	0.067	2.5514e-12	Ductal cell-CP
Cadm1	3.09643e-16	0.502277	0.128	0.04	4.62513e-12	Ductal cell-CP
Dynlt3	3.61195e-16	0.457953	0.231	0.101	5.39516e-12	Ductal cell-CP
Tuba1c	4.36771e-16	0.41391	0.403	0.225	6.52405e-12	Ductal cell-CP
Rgs2	7.47718e-16	0.332352	0.403	0.216	1.11687e-11	Ductal cell-CP
Adk	7.89567e-16	0.552596	0.119	0.036	1.17938e-11	Ductal cell-CP
Cox17	1.04107e-15	0.435075	0.239	0.108	1.55505e-11	Ductal cell-CP
Tbca	1.18913e-15	0.453821	0.202	0.083	1.77621e-11	Ductal cell-CP
Pim3	1.44706e-15	0.520725	0.184	0.073	2.16147e-11	Ductal cell-CP
Mpc2	1.55273e-15	0.516169	0.154	0.056	2.31931e-11	Ductal cell-CP
Phldb2	1.91247e-15	0.495656	0.125	0.04	2.85666e-11	Ductal cell-CP
Eid1	2.19246e-15	0.43243	0.208	0.088	3.27487e-11	Ductal cell-CP
Rps21	2.65738e-15	0.379864	0.557	0.382	3.96932e-11	Ductal cell-CP
Gcc1	4.04279e-15	0.513557	0.119	0.037	6.03872e-11	Ductal cell-CP
Pfdn5	4.23157e-15	0.464354	0.241	0.111	6.32069e-11	Ductal cell-CP
Fosb	4.92368e-15	0.386874	0.583	0.391	7.3545e-11	Ductal cell-CP
Pla2g16	5.15848e-15	0.497593	0.221	0.099	7.70522e-11	Ductal cell-CP
Bst2	6.4109e-15	0.362988	0.543	0.347	9.57596e-11	Ductal cell-CP
Phyh	6.47958e-15	0.562126	0.101	0.029	9.67855e-11	Ductal cell-CP
Tm9sf3	7.12027e-15	0.541107	0.283	0.143	1.06355e-10	Ductal cell-CP
1110038B12Rik	7.45495e-15	0.407174	0.117	0.036	1.11355e-10	Ductal cell-CP
Snhg1	8.89741e-15	0.418102	0.271	0.132	1.32901e-10	Ductal cell-CP
Swi5	9.11237e-15	0.439875	0.192	0.08	1.36111e-10	Ductal cell-CP
Ndufb3	1.15062e-14	0.493698	0.174	0.07	1.71869e-10	Ductal cell-CP
Dynll2	1.38079e-14	0.477052	0.176	0.071	2.06248e-10	Ductal cell-CP
Mtss1	1.44144e-14	0.4468	0.105	0.031	2.15308e-10	Ductal cell-CP
Gm9794	1.51345e-14	0.358915	0.482	0.299	2.26064e-10	Ductal cell-CP
Midn	1.717e-14	0.434159	0.219	0.098	2.56469e-10	Ductal cell-CP
Smim10l1	2.14895e-14	0.54724	0.115	0.037	3.20988e-10	Ductal cell-CP
Lamtor4	3.16249e-14	0.436926	0.142	0.052	4.72381e-10	Ductal cell-CP
Sorbs2	3.30625e-14	0.456567	0.17	0.068	4.93854e-10	Ductal cell-CP
Rras	5.14244e-14	0.545477	0.144	0.054	7.68126e-10	Ductal cell-CP
Eef1d	5.48007e-14	0.38386	0.397	0.233	8.18559e-10	Ductal cell-CP
Actn1	6.445e-14	0.449332	0.196	0.085	9.62689e-10	Ductal cell-CP
Tjp2	6.91036e-14	0.544209	0.154	0.06	1.0322e-09	Ductal cell-CP
Srsf5	7.95627e-14	0.454124	0.312	0.166	1.18843e-09	Ductal cell-CP
Sfxn1	9.83902e-14	0.564601	0.123	0.042	1.46965e-09	Ductal cell-CP
Trp53inp1	1.21438e-13	0.493637	0.209	0.097	1.81392e-09	Ductal cell-CP
Magi1	1.25892e-13	0.40264	0.103	0.032	1.88045e-09	Ductal cell-CP
Arl6ip1	1.30018e-13	0.266111	0.451	0.266	1.94208e-09	Ductal cell-CP
Tgif1	1.3273e-13	0.410294	0.298	0.156	1.98259e-09	Ductal cell-CP
Scarb2	1.53643e-13	0.441083	0.249	0.121	2.29497e-09	Ductal cell-CP
Cox4i1	1.74494e-13	0.432824	0.342	0.193	2.60642e-09	Ductal cell-CP
Hspe1	2.48976e-13	0.504878	0.152	0.06	3.71896e-09	Ductal cell-CP
Rpl31-ps8	2.80525e-13	0.370281	0.235	0.112	4.1902e-09	Ductal cell-CP
Rbms3	3.03567e-13	0.362441	0.17	0.07	4.53438e-09	Ductal cell-CP
Aldh1a1	3.87653e-13	0.306036	0.194	0.084	5.79038e-09	Ductal cell-CP
Paics	4.08128e-13	0.468787	0.215	0.101	6.09621e-09	Ductal cell-CP
Slc6a6	4.10244e-13	0.496204	0.172	0.073	6.12782e-09	Ductal cell-CP
Fkbp4	4.19819e-13	0.430317	0.176	0.075	6.27084e-09	Ductal cell-CP
Krcc1	4.75947e-13	0.495285	0.109	0.036	7.10922e-09	Ductal cell-CP
Calr	5.27012e-13	0.319241	0.658	0.489	7.87198e-09	Ductal cell-CP
Wasl	6.37397e-13	0.465107	0.138	0.053	9.5208e-09	Ductal cell-CP
Rnaset2a	7.17455e-13	0.372302	0.204	0.092	1.07166e-08	Ductal cell-CP
Prdx6	7.7063e-13	0.410713	0.213	0.1	1.15109e-08	Ductal cell-CP
Leprot	8.1537e-13	0.488787	0.19	0.085	1.21792e-08	Ductal cell-CP
2900026A02Rik	8.8447e-13	0.625813	0.111	0.038	1.32113e-08	Ductal cell-CP
Acadm	9.60368e-13	0.42191	0.121	0.043	1.4345e-08	Ductal cell-CP
Atxn7l3b	1.25049e-12	0.396706	0.168	0.071	1.86786e-08	Ductal cell-CP
Pnrc1	1.35994e-12	0.342801	0.306	0.165	2.03134e-08	Ductal cell-CP
Zfhx3	1.47225e-12	0.399365	0.103	0.033	2.1991e-08	Ductal cell-CP
Dsp	1.50392e-12	0.551192	0.134	0.052	2.24641e-08	Ductal cell-CP
Rtcb	1.58672e-12	0.424553	0.142	0.056	2.37008e-08	Ductal cell-CP
Ndufb11	1.60878e-12	0.414144	0.148	0.06	2.40304e-08	Ductal cell-CP
Atxn10	1.67339e-12	0.547847	0.115	0.041	2.49954e-08	Ductal cell-CP
Smarcd2	1.75156e-12	0.423209	0.109	0.037	2.61631e-08	Ductal cell-CP
Cstb	1.87326e-12	0.357795	0.247	0.124	2.79809e-08	Ductal cell-CP
Hist1h1c	1.91473e-12	0.575537	0.13	0.05	2.86003e-08	Ductal cell-CP
Cox7b	2.2164e-12	0.380753	0.166	0.071	3.31064e-08	Ductal cell-CP
Pnrc2	2.27911e-12	0.410506	0.146	0.059	3.4043e-08	Ductal cell-CP
Zbp1	2.60004e-12	0.389231	0.166	0.071	3.88368e-08	Ductal cell-CP
Suclg1	3.57538e-12	0.460896	0.132	0.051	5.34054e-08	Ductal cell-CP
Foxo3	4.18845e-12	0.409709	0.103	0.034	6.25629e-08	Ductal cell-CP
Vegfa	4.82174e-12	0.363496	0.166	0.071	7.20223e-08	Ductal cell-CP
H2-Q4	5.32638e-12	0.398431	0.198	0.092	7.95602e-08	Ductal cell-CP
Rps27rt	6.91255e-12	0.368018	0.172	0.075	1.03253e-07	Ductal cell-CP
Prdx2	6.9263e-12	0.514276	0.15	0.063	1.03458e-07	Ductal cell-CP
Ergic3	7.65714e-12	0.445374	0.142	0.058	1.14375e-07	Ductal cell-CP
Tob1	9.22129e-12	0.408397	0.19	0.088	1.37738e-07	Ductal cell-CP
Rps25	9.26488e-12	0.294112	0.249	0.127	1.38389e-07	Ductal cell-CP
Jade1	9.97084e-12	0.493479	0.111	0.04	1.48934e-07	Ductal cell-CP
Cpt1a	1.05885e-11	0.39149	0.174	0.078	1.5816e-07	Ductal cell-CP
Metap2	1.14477e-11	0.34371	0.257	0.133	1.70994e-07	Ductal cell-CP
Fam114a2	1.17248e-11	0.503606	0.123	0.047	1.75133e-07	Ductal cell-CP
Atn1	1.2689e-11	0.514029	0.121	0.046	1.89535e-07	Ductal cell-CP
Map1lc3a	1.3265e-11	0.369261	0.184	0.084	1.98139e-07	Ductal cell-CP
Dag1	1.52426e-11	0.43197	0.156	0.067	2.27679e-07	Ductal cell-CP
Rab20	1.68026e-11	0.542159	0.138	0.057	2.50981e-07	Ductal cell-CP
Trp53bp2	1.80871e-11	0.427718	0.115	0.042	2.70168e-07	Ductal cell-CP
Dstn	1.93535e-11	0.428198	0.107	0.038	2.89083e-07	Ductal cell-CP
Ier3	2.21611e-11	0.271025	0.457	0.284	3.31021e-07	Ductal cell-CP
BC005624	2.4715e-11	0.491912	0.123	0.048	3.69167e-07	Ductal cell-CP
Ncoa7	2.47952e-11	0.499628	0.121	0.046	3.70366e-07	Ductal cell-CP
Rab1	2.66666e-11	0.451876	0.302	0.175	3.98319e-07	Ductal cell-CP
Ywhae	3.32297e-11	0.319404	0.522	0.356	4.96351e-07	Ductal cell-CP
Gbp4	3.60263e-11	0.521495	0.138	0.057	5.38125e-07	Ductal cell-CP
Chka	3.70622e-11	0.456183	0.233	0.12	5.53598e-07	Ductal cell-CP
Cd81	3.77002e-11	0.332589	0.257	0.136	5.63127e-07	Ductal cell-CP
Rpl26	3.99112e-11	0.294014	0.37	0.221	5.96154e-07	Ductal cell-CP
Atp6v1f	4.10983e-11	0.364131	0.192	0.091	6.13885e-07	Ductal cell-CP
Aig1	4.37205e-11	0.33002	0.105	0.037	6.53053e-07	Ductal cell-CP
Os9	4.49461e-11	0.462436	0.251	0.136	6.7136e-07	Ductal cell-CP
Zfp36l1	4.81653e-11	0.30999	0.3	0.168	7.19445e-07	Ductal cell-CP
Cfdp1	4.83061e-11	0.382682	0.138	0.058	7.21549e-07	Ductal cell-CP
Ccdc47	6.44949e-11	0.393816	0.136	0.057	9.6336e-07	Ductal cell-CP
Slc12a2	7.17086e-11	0.51327	0.109	0.041	1.07111e-06	Ductal cell-CP
Ptpn14	7.82003e-11	0.406552	0.111	0.042	1.16808e-06	Ductal cell-CP
Cat	7.92386e-11	0.430119	0.128	0.052	1.18359e-06	Ductal cell-CP
Rpl35	8.17259e-11	0.289413	0.348	0.206	1.22074e-06	Ductal cell-CP
Isg20	9.42765e-11	0.359975	0.117	0.045	1.40821e-06	Ductal cell-CP
Tmem11	9.62388e-11	0.360357	0.138	0.058	1.43752e-06	Ductal cell-CP
Trib1	1.22653e-10	0.480532	0.356	0.23	1.83207e-06	Ductal cell-CP
Tmbim6	1.62588e-10	0.35169	0.399	0.253	2.42857e-06	Ductal cell-CP
Sat1	1.64969e-10	0.290334	0.281	0.155	2.46414e-06	Ductal cell-CP
Dync1i2	1.72948e-10	0.2662	0.215	0.109	2.58332e-06	Ductal cell-CP
Txndc9	2.04547e-10	0.33518	0.156	0.07	3.05532e-06	Ductal cell-CP
Neurl3	2.06449e-10	0.353608	0.176	0.083	3.08373e-06	Ductal cell-CP
Hadha	2.28545e-10	0.361565	0.158	0.072	3.41378e-06	Ductal cell-CP
Zfand6	2.6122e-10	0.453648	0.152	0.069	3.90185e-06	Ductal cell-CP
Lima1	3.48234e-10	0.419143	0.152	0.069	5.20157e-06	Ductal cell-CP
Ccni	3.58717e-10	0.417601	0.227	0.122	5.35816e-06	Ductal cell-CP
Ndufa7	3.67813e-10	0.45845	0.134	0.058	5.49402e-06	Ductal cell-CP
Ctnna1	5.74879e-10	0.360402	0.208	0.107	8.58697e-06	Ductal cell-CP
Cldnd1	5.95287e-10	0.300068	0.14	0.061	8.8918e-06	Ductal cell-CP
Ypel3	7.60043e-10	0.396132	0.17	0.082	1.13528e-05	Ductal cell-CP
Acp1	8.43407e-10	0.420545	0.109	0.043	1.2598e-05	Ductal cell-CP
Ak3	8.85291e-10	0.383378	0.107	0.042	1.32236e-05	Ductal cell-CP
Sfn	9.45608e-10	0.304686	0.113	0.045	1.41245e-05	Ductal cell-CP
Rpl21	1.03861e-09	0.269653	0.409	0.264	1.55137e-05	Ductal cell-CP
Pura	1.15775e-09	0.374653	0.158	0.074	1.72933e-05	Ductal cell-CP
Cox6c	1.23567e-09	0.408819	0.168	0.082	1.84572e-05	Ductal cell-CP
Pebp1	1.25997e-09	0.45233	0.134	0.06	1.88202e-05	Ductal cell-CP
Ndufa5	1.28603e-09	0.401187	0.109	0.043	1.92095e-05	Ductal cell-CP
Rbx1	1.30215e-09	0.380637	0.16	0.076	1.94503e-05	Ductal cell-CP
Gm26917	1.46803e-09	0.431107	0.111	0.045	2.1928e-05	Ductal cell-CP
Nucb2	1.47895e-09	0.433941	0.115	0.047	2.2091e-05	Ductal cell-CP
Arf3	1.67481e-09	0.510214	0.119	0.05	2.50166e-05	Ductal cell-CP
Hibadh	1.6801e-09	0.455358	0.101	0.039	2.50956e-05	Ductal cell-CP
Rbm5	1.94671e-09	0.346105	0.13	0.057	2.9078e-05	Ductal cell-CP
Mapk3	1.94805e-09	0.355915	0.119	0.05	2.9098e-05	Ductal cell-CP
Mbp	2.04298e-09	0.343256	0.103	0.04	3.0516e-05	Ductal cell-CP
Trim56	2.07853e-09	0.280641	0.194	0.099	3.1047e-05	Ductal cell-CP
Rfc2	2.10747e-09	0.28189	0.125	0.053	3.14792e-05	Ductal cell-CP
Gm14586	2.23984e-09	0.309164	0.253	0.143	3.34565e-05	Ductal cell-CP
Cox6a1	2.30586e-09	0.391916	0.237	0.133	3.44427e-05	Ductal cell-CP
Casz1	2.33252e-09	0.379651	0.115	0.048	3.48409e-05	Ductal cell-CP
Snx6	2.34436e-09	0.391902	0.105	0.042	3.50177e-05	Ductal cell-CP
Atp5g1	2.43536e-09	0.40374	0.235	0.132	3.63769e-05	Ductal cell-CP
S100a16	2.6914e-09	0.312841	0.172	0.085	4.02014e-05	Ductal cell-CP
Atp5o	2.76247e-09	0.292614	0.239	0.133	4.1263e-05	Ductal cell-CP
H2-T23	2.96632e-09	0.404468	0.134	0.061	4.43079e-05	Ductal cell-CP
Myl12b	3.05762e-09	0.325595	0.188	0.096	4.56717e-05	Ductal cell-CP
Xbp1	3.07281e-09	0.342716	0.245	0.14	4.58986e-05	Ductal cell-CP
Gpat4	3.21981e-09	0.37082	0.105	0.042	4.80944e-05	Ductal cell-CP
Nudt4	3.37577e-09	0.318992	0.136	0.061	5.04239e-05	Ductal cell-CP
Irf2	3.39512e-09	0.321114	0.223	0.122	5.07129e-05	Ductal cell-CP
Clec2d	3.41626e-09	0.403563	0.164	0.08	5.10286e-05	Ductal cell-CP
Hsph1	3.76383e-09	0.478613	0.206	0.111	5.62204e-05	Ductal cell-CP
Aftph	4.07658e-09	0.351336	0.134	0.061	6.08918e-05	Ductal cell-CP
Rsu1	4.32955e-09	0.384669	0.117	0.05	6.46705e-05	Ductal cell-CP
Map1lc3b	4.55369e-09	0.302975	0.308	0.186	6.80184e-05	Ductal cell-CP
Cbx5	4.73012e-09	0.360442	0.13	0.059	7.06538e-05	Ductal cell-CP
Irf9	4.94918e-09	0.276104	0.194	0.1	7.39258e-05	Ductal cell-CP
Tap2	5.1672e-09	0.261346	0.255	0.144	7.71825e-05	Ductal cell-CP
Sf3b2	5.23848e-09	0.346474	0.2	0.106	7.82472e-05	Ductal cell-CP
Selenoh	5.28355e-09	0.355583	0.105	0.042	7.89203e-05	Ductal cell-CP
Afdn	6.52208e-09	0.406377	0.113	0.048	9.74203e-05	Ductal cell-CP
2010107E04Rik	6.55883e-09	0.360128	0.126	0.057	9.79693e-05	Ductal cell-CP
Filip1l	7.25317e-09	0.285215	0.13	0.058	0.000108341	Ductal cell-CP
Anapc16	7.39605e-09	0.363313	0.105	0.043	0.000110475	Ductal cell-CP
Hint1	7.80881e-09	0.335347	0.192	0.101	0.00011664	Ductal cell-CP
Copz1	8.30702e-09	0.28303	0.182	0.093	0.000124082	Ductal cell-CP
Dtx3l	8.7471e-09	0.273236	0.146	0.069	0.000130655	Ductal cell-CP
Atp5a1	9.21991e-09	0.298673	0.368	0.238	0.000137718	Ductal cell-CP
Clk1	9.47437e-09	0.316442	0.263	0.153	0.000141519	Ductal cell-CP
Snrpd3	1.08176e-08	0.317732	0.198	0.106	0.000161583	Ductal cell-CP
Polr1c	1.26014e-08	0.361383	0.113	0.049	0.000188227	Ductal cell-CP
Lgals9	1.34875e-08	0.263313	0.174	0.088	0.000201462	Ductal cell-CP
1810037I17Rik	1.46751e-08	0.266322	0.15	0.073	0.000219202	Ductal cell-CP
Tspo	1.60691e-08	0.401647	0.136	0.064	0.000240024	Ductal cell-CP
Klhl9	1.64166e-08	0.361299	0.132	0.061	0.000245214	Ductal cell-CP
Gabarapl1	1.72197e-08	0.264458	0.213	0.118	0.000257211	Ductal cell-CP
Hdgf	1.84726e-08	0.255726	0.245	0.14	0.000275925	Ductal cell-CP
Nono	1.86259e-08	0.33639	0.202	0.11	0.000278215	Ductal cell-CP
Snhg5	1.90439e-08	0.398099	0.148	0.073	0.000284458	Ductal cell-CP
Parp9	2.16953e-08	0.302307	0.123	0.055	0.000324063	Ductal cell-CP
Csrp1	2.23394e-08	0.258773	0.225	0.125	0.000333683	Ductal cell-CP
Aamp	2.31029e-08	0.394324	0.188	0.101	0.000345088	Ductal cell-CP
Nfic	2.3481e-08	0.381274	0.119	0.053	0.000350736	Ductal cell-CP
Ddx17	2.44011e-08	0.365046	0.206	0.115	0.000364479	Ductal cell-CP
H2afv	2.75681e-08	0.254158	0.164	0.083	0.000411785	Ductal cell-CP
Nedd4l	2.77626e-08	0.329561	0.117	0.052	0.000414691	Ductal cell-CP
Stat2	3.22987e-08	0.301222	0.126	0.058	0.000482445	Ductal cell-CP
Sumo3	3.36922e-08	0.364064	0.146	0.072	0.00050326	Ductal cell-CP
Lsm6	3.38492e-08	0.287203	0.109	0.047	0.000505605	Ductal cell-CP
Zbtb16	3.498e-08	0.379172	0.117	0.052	0.000522497	Ductal cell-CP
Lpp	3.63636e-08	0.382691	0.156	0.079	0.000543163	Ductal cell-CP
Igbp1	3.80813e-08	0.335924	0.117	0.052	0.00056882	Ductal cell-CP
Ndufa4	3.83608e-08	0.291271	0.123	0.056	0.000572995	Ductal cell-CP
Churc1	3.9851e-08	0.286077	0.134	0.064	0.000595254	Ductal cell-CP
Zfp703	4.25125e-08	0.293058	0.166	0.086	0.000635009	Ductal cell-CP
Ndufa12	4.66394e-08	0.373442	0.105	0.045	0.000696653	Ductal cell-CP
Trafd1	5.00958e-08	0.353638	0.121	0.055	0.00074828	Ductal cell-CP
Spag7	5.40652e-08	0.365194	0.128	0.061	0.000807572	Ductal cell-CP
Tgm2	6.07156e-08	0.296968	0.15	0.075	0.000906909	Ductal cell-CP
Tceal9	7.57839e-08	0.286386	0.336	0.218	0.00113198	Ductal cell-CP
Dnajb1	8.76819e-08	0.333843	0.19	0.105	0.0013097	Ductal cell-CP
Tmem234	1.10448e-07	0.298919	0.144	0.072	0.00164976	Ductal cell-CP
Chmp3	1.16707e-07	0.290863	0.13	0.063	0.00174326	Ductal cell-CP
Vdac2	1.22908e-07	0.316737	0.142	0.071	0.00183588	Ductal cell-CP
Puf60	1.78376e-07	0.301408	0.15	0.077	0.0026644	Ductal cell-CP
Impad1	2.0919e-07	0.302945	0.101	0.045	0.00312467	Ductal cell-CP
Tnks2	2.32669e-07	0.340985	0.15	0.078	0.00347538	Ductal cell-CP
Tapbpl	2.45715e-07	0.374828	0.2	0.116	0.00367025	Ductal cell-CP
Khsrp	3.33871e-07	0.281657	0.14	0.072	0.00498703	Ductal cell-CP
Gm19810	3.48894e-07	0.251033	0.138	0.07	0.00521143	Ductal cell-CP
Akr1a1	4.16828e-07	0.2652	0.146	0.076	0.00622616	Ductal cell-CP
Tmem258	4.2904e-07	0.29072	0.164	0.089	0.00640858	Ductal cell-CP
Zfr	4.41374e-07	0.428941	0.146	0.078	0.0065928	Ductal cell-CP
Txnip	4.59624e-07	0.281135	0.178	0.099	0.0068654	Ductal cell-CP
Tmem106b	4.83551e-07	0.29802	0.121	0.059	0.00722279	Ductal cell-CP
Cyb5r3	4.93372e-07	0.31438	0.134	0.069	0.0073695	Ductal cell-CP
Rab18	5.34048e-07	0.2898	0.113	0.054	0.00797707	Ductal cell-CP
Zranb2	5.42955e-07	0.277971	0.119	0.058	0.00811012	Ductal cell-CP
Actg1	5.45685e-07	0.276991	0.105	0.049	0.0081509	Ductal cell-CP
Gm12966	5.49594e-07	0.250566	0.123	0.06	0.00820928	Ductal cell-CP
Gsk3a	6.42304e-07	0.262631	0.128	0.064	0.0095941	Ductal cell-CP
Erf	6.55286e-07	0.315604	0.103	0.048	0.00978801	Ductal cell-CP
Kdelr1	6.93729e-07	0.34533	0.198	0.116	0.0103622	Ductal cell-CP
Dad1	7.36187e-07	0.284765	0.2	0.118	0.0109964	Ductal cell-CP
1810058I24Rik	7.77513e-07	0.349015	0.115	0.056	0.0116137	Ductal cell-CP
Ttc3	8.52201e-07	0.349466	0.117	0.058	0.0127293	Ductal cell-CP
Gng12	8.83942e-07	0.331226	0.138	0.073	0.0132034	Ductal cell-CP
Trim24	9.6777e-07	0.299409	0.101	0.047	0.0144556	Ductal cell-CP
Lasp1	1.15432e-06	0.297715	0.209	0.126	0.0172421	Ductal cell-CP
Npepps	1.23603e-06	0.259958	0.146	0.078	0.0184627	Ductal cell-CP
Eif3k	1.24289e-06	0.259472	0.13	0.067	0.0185651	Ductal cell-CP
Cnn3	1.55711e-06	0.267918	0.174	0.099	0.0232586	Ductal cell-CP
Nr1d2	1.59602e-06	0.289066	0.111	0.054	0.0238398	Ductal cell-CP
Snu13	1.68058e-06	0.292125	0.117	0.058	0.0251029	Ductal cell-CP
H2-Q6	1.92001e-06	0.282523	0.217	0.133	0.0286791	Ductal cell-CP
Nfia	2.28887e-06	0.26494	0.126	0.066	0.0341889	Ductal cell-CP
Ssbp3	2.5463e-06	0.350604	0.109	0.054	0.0380341	Ductal cell-CP
Snhg8	2.95212e-06	0.271733	0.125	0.065	0.0440958	Ductal cell-CP
Pdhb	3.08863e-06	0.25341	0.105	0.051	0.0461348	Ductal cell-CP
Tes	3.61108e-06	0.252686	0.136	0.074	0.0539387	Ductal cell-CP
Rbpms	3.69857e-06	0.303226	0.154	0.086	0.0552455	Ductal cell-CP
Taok3	5.53876e-06	0.255638	0.154	0.087	0.0827325	Ductal cell-CP
Vkorc1	6.13925e-06	0.26454	0.125	0.066	0.0917019	Ductal cell-CP
Polr2m	6.23094e-06	0.358577	0.109	0.056	0.0930716	Ductal cell-CP
Nucb1	6.88192e-06	0.325585	0.182	0.111	0.102795	Ductal cell-CP
Ddost	6.95098e-06	0.276489	0.136	0.075	0.103827	Ductal cell-CP
Tspan3	1.06187e-05	0.290888	0.103	0.052	0.158612	Ductal cell-CP
2410006H16Rik	1.18644e-05	0.25781	0.172	0.103	0.177219	Ductal cell-CP
Aimp1	1.39648e-05	0.285388	0.101	0.051	0.208593	Ductal cell-CP
Ap3d1	1.65597e-05	0.306868	0.117	0.063	0.247352	Ductal cell-CP
Mdh1	1.70893e-05	0.251013	0.176	0.107	0.255263	Ductal cell-CP
Mia2	1.80417e-05	0.251149	0.162	0.097	0.269489	Ductal cell-CP
Golgb1	2.12234e-05	0.28645	0.103	0.054	0.317014	Ductal cell-CP
Vmp1	2.35072e-05	0.302036	0.107	0.057	0.351127	Ductal cell-CP
Hspd1	3.84049e-05	0.302354	0.117	0.065	0.573654	Ductal cell-CP
Trir	5.41995e-05	0.312161	0.174	0.11	0.809577	Ductal cell-CP
Fkbp2	0.000117833	0.320193	0.152	0.096	1	Ductal cell-CP
Sf3b4	0.000303814	0.273429	0.107	0.062	1	Ductal cell-CP
Amotl2	0.000338095	0.309923	0.146	0.093	1	Ductal cell-CP
Maged1	0.000443613	0.32279	0.113	0.068	1	Ductal cell-CP
Fam120a	0.000471176	0.268448	0.184	0.126	1	Ductal cell-CP
Rraga	0.00111597	0.253962	0.15	0.101	1	Ductal cell-CP
Ms4a1	0	2.81502	0.521	0.021	0	B cell
Ighm	1.75897e-181	0.567359	0.793	0.182	2.62737e-177	B cell
Bank1	1.65318e-172	2.30406	0.28	0.008	2.46935e-168	B cell
H2-DMb2	1.33352e-156	2.21783	0.339	0.026	1.99187e-152	B cell
H2-Aa	2.63802e-152	1.22357	0.876	0.356	3.9404e-148	B cell
Cd22	7.06779e-132	1.99933	0.223	0.007	1.05572e-127	B cell
H2-Ab1	7.28637e-130	1.19733	0.832	0.365	1.08836e-125	B cell
Ly86	4.22145e-124	1.95419	0.339	0.039	6.30558e-120	B cell
Pou2f2	3.10285e-122	2.05944	0.272	0.021	4.63473e-118	B cell
Srgn	8.6396e-120	1.53771	0.698	0.271	1.2905e-115	B cell
Cd74	5.75387e-112	1.08496	0.85	0.441	8.59455e-108	B cell
Cd79a	8.03127e-104	1.95922	0.217	0.014	1.19963e-99	B cell
Pax5	1.62075e-95	1.79634	0.17	0.007	2.42092e-91	B cell
Plac8	1.38372e-94	1.44809	0.59	0.208	2.06686e-90	B cell
Dusp2	6.1763e-83	1.92005	0.357	0.077	9.22554e-79	B cell
Fcmr	9.52915e-83	1.67986	0.146	0.005	1.42337e-78	B cell
Nfkbid	3.78208e-79	1.77204	0.227	0.027	5.64929e-75	B cell
Egr3	1.65571e-78	1.95319	0.245	0.034	2.47314e-74	B cell
Cd52	1.84488e-75	1.31046	0.533	0.196	2.7557e-71	B cell
Stk17b	7.68024e-73	1.52072	0.41	0.119	1.1472e-68	B cell
Ly6d	2.19567e-72	1.80852	0.183	0.017	3.27967e-68	B cell
Fcrla	3.23729e-69	1.68306	0.16	0.013	4.83554e-65	B cell
Iglc2	1.00215e-68	1.77535	0.29	0.06	1.49692e-64	B cell
Cd19	4.7824e-68	1.62761	0.15	0.011	7.14347e-64	B cell
H2-Eb1	6.32232e-68	0.824642	0.645	0.294	9.44365e-64	B cell
Rps9	5.22895e-67	1.02712	0.765	0.583	7.81049e-63	B cell
Napsa	6.48722e-66	1.68296	0.152	0.012	9.68996e-62	B cell
Blk	1.24922e-65	1.51851	0.122	0.005	1.86596e-61	B cell
Cd79b	2.18268e-64	1.60336	0.146	0.011	3.26026e-60	B cell
Siglecg	2.53623e-63	1.49523	0.122	0.006	3.78836e-59	B cell
Syk	2.12178e-61	1.6159	0.197	0.027	3.1693e-57	B cell
Cd83	4.1589e-60	1.61183	0.219	0.036	6.21214e-56	B cell
Rac2	1.25923e-58	1.50782	0.292	0.071	1.88091e-54	B cell
Tmsb4x	9.54958e-58	0.637039	0.89	0.691	1.42642e-53	B cell
Rps20	4.40188e-56	0.998448	0.694	0.488	6.57509e-52	B cell
Rpl18a	7.53892e-56	0.982501	0.675	0.448	1.12609e-51	B cell
Rps3	6.65202e-55	0.928905	0.732	0.558	9.93612e-51	B cell
Actb	8.35373e-55	0.573161	0.929	0.797	1.2478e-50	B cell
Rpl35	4.69626e-52	1.35092	0.444	0.192	7.0148e-48	B cell
Gm4204	8.82712e-52	1.42489	0.391	0.149	1.31851e-47	B cell
H2-Ob	2.15273e-50	1.50936	0.132	0.013	3.21554e-46	B cell
Scd1	1.11494e-49	1.53602	0.138	0.015	1.66538e-45	B cell
Rps24	7.06237e-49	0.861592	0.726	0.564	1.05491e-44	B cell
Gm8995	2.59404e-48	1.50329	0.32	0.102	3.87472e-44	B cell
Gm8369	3.49288e-46	1.41883	0.105	0.008	5.21731e-42	B cell
Rps14	4.03963e-45	0.922406	0.663	0.494	6.03399e-41	B cell
Irf4	4.33153e-45	1.53699	0.132	0.016	6.47001e-41	B cell
Btla	6.07513e-45	1.44595	0.128	0.015	9.07443e-41	B cell
Rps16-ps2	1.26897e-44	1.07172	0.582	0.367	1.89547e-40	B cell
Cd180	3.60164e-44	1.43264	0.15	0.022	5.37977e-40	B cell
Pim1	1.86793e-43	1.13075	0.531	0.3	2.79013e-39	B cell
Rps3a1	4.89822e-41	1.05125	0.544	0.336	7.31647e-37	B cell
Cd37	7.53456e-41	1.31959	0.108	0.011	1.12544e-36	B cell
Rps26	1.18004e-39	0.813994	0.702	0.555	1.76263e-35	B cell
Rpl32	5.36542e-39	1.30683	0.383	0.175	8.01432e-35	B cell
Gm1966	2.64641e-38	1.33581	0.11	0.013	3.95295e-34	B cell
Dnajc7	1.08817e-37	1.41047	0.264	0.086	1.6254e-33	B cell
Lsp1	5.43819e-37	1.34902	0.243	0.073	8.12302e-33	B cell
Eef1b2	1.65806e-36	1.01972	0.542	0.358	2.47664e-32	B cell
Rps4x	4.91766e-36	0.733861	0.684	0.559	7.3455e-32	B cell
Prkcb	7.18505e-36	1.30971	0.142	0.025	1.07323e-31	B cell
Wdfy4	5.69424e-35	1.24988	0.103	0.013	8.50548e-31	B cell
Rilpl2	6.00107e-34	1.42591	0.26	0.09	8.9638e-30	B cell
Nfatc1	1.95258e-33	1.3222	0.231	0.072	2.91656e-29	B cell
Rps18	4.8927e-32	1.05994	0.426	0.236	7.30822e-28	B cell
Gimap6	7.03759e-32	1.33857	0.249	0.086	1.0512e-27	B cell
Tnfrsf13c	1.31649e-31	1.32846	0.103	0.015	1.96644e-27	B cell
Fam43a	2.21426e-31	1.28844	0.12	0.02	3.30744e-27	B cell
Cd69	3.82069e-31	1.46953	0.164	0.04	5.70696e-27	B cell
Cmah	1.02904e-30	1.3527	0.13	0.025	1.53708e-26	B cell
Rplp1	3.26402e-30	0.677415	0.688	0.563	4.87547e-26	B cell
Mzb1	1.32647e-28	1.23306	0.207	0.066	1.98135e-24	B cell
Rps13-ps2	5.80026e-28	0.945607	0.485	0.322	8.66385e-24	B cell
Gimap3	2.87878e-27	1.17229	0.116	0.022	4.30004e-23	B cell
Nap1l1	6.4463e-27	1.22708	0.298	0.137	9.62884e-23	B cell
Fnbp1	1.11718e-26	1.2012	0.172	0.05	1.66873e-22	B cell
Rps5	2.42917e-26	0.728704	0.629	0.529	3.62845e-22	B cell
Lcp1	8.26655e-25	0.990578	0.282	0.122	1.23477e-20	B cell
Gm8430	6.61273e-24	0.997211	0.412	0.259	9.87743e-20	B cell
Arhgap45	7.00227e-24	1.1853	0.13	0.032	1.04593e-19	B cell
Ptprcap	4.80753e-23	1.07239	0.103	0.021	7.18101e-19	B cell
Snx5	6.0182e-23	1.24879	0.227	0.092	8.98938e-19	B cell
Klf2	4.16295e-22	1.16941	0.178	0.061	6.2182e-18	B cell
Gm4332	1.40478e-21	1.1404	0.304	0.16	2.09831e-17	B cell
Coro1a	3.21558e-21	1.03137	0.126	0.033	4.80311e-17	B cell
Iglc3	3.35951e-21	1.6888	0.124	0.033	5.0181e-17	B cell
Ikzf1	4.49679e-21	1.09522	0.112	0.027	6.71685e-17	B cell
Cybb	2.0151e-20	0.789563	0.235	0.097	3.00995e-16	B cell
Rpl23	2.30247e-20	0.879622	0.438	0.303	3.43919e-16	B cell
Akna	3.4249e-20	1.07798	0.114	0.029	5.11577e-16	B cell
Gm10275	4.90653e-20	1.00485	0.353	0.214	7.32889e-16	B cell
Rps21	7.10992e-20	0.824715	0.499	0.391	1.06201e-15	B cell
Cnn2	7.45084e-20	1.0454	0.172	0.061	1.11293e-15	B cell
Sp140	3.92362e-19	1.13751	0.14	0.044	5.86071e-15	B cell
Gm9794	4.31258e-19	0.898197	0.43	0.308	6.44169e-15	B cell
Rps25-ps1	5.66822e-19	0.878053	0.448	0.327	8.46662e-15	B cell
Cfl1	6.1743e-19	0.511424	0.698	0.647	9.22255e-15	B cell
Hcls1	3.87058e-18	0.985858	0.158	0.056	5.78149e-14	B cell
Gm7536	6.01756e-18	0.978483	0.339	0.21	8.98843e-14	B cell
Rel	1.01104e-17	1.05497	0.17	0.065	1.51019e-13	B cell
Sla	1.45549e-17	1.03758	0.134	0.043	2.17406e-13	B cell
Itga4	1.49208e-17	1.11096	0.128	0.04	2.22872e-13	B cell
Npm1	7.81272e-17	0.746096	0.499	0.414	1.16699e-12	B cell
Gm2000	2.31098e-16	1.08566	0.209	0.098	3.45192e-12	B cell
Sh3bp5	2.61709e-16	1.06317	0.134	0.046	3.90915e-12	B cell
S1pr1	2.34064e-15	0.933207	0.172	0.071	3.49622e-11	B cell
Iglc1	4.23899e-15	0.369842	0.148	0.057	6.33177e-11	B cell
Rps15a	4.39418e-15	0.782864	0.422	0.313	6.56359e-11	B cell
Ctss	4.46558e-15	0.378142	0.258	0.126	6.67023e-11	B cell
Actr3	4.78003e-15	0.726202	0.387	0.266	7.13993e-11	B cell
Gm10073	1.66513e-14	0.961968	0.296	0.184	2.4872e-10	B cell
Ptprc	2.26802e-14	0.722556	0.239	0.121	3.38774e-10	B cell
Rpl41	2.35012e-14	0.578642	0.56	0.502	3.51037e-10	B cell
Ptpn22	1.24672e-13	0.980581	0.136	0.053	1.86222e-09	B cell
Camk2d	1.75109e-13	0.9881	0.101	0.033	2.61561e-09	B cell
Pou2af1	1.90857e-13	1.11467	0.11	0.038	2.85083e-09	B cell
Shisa5	2.4889e-13	1.01171	0.28	0.173	3.71766e-09	B cell
Rplp2	2.54187e-13	0.900688	0.284	0.176	3.79678e-09	B cell
Cd53	2.71349e-13	0.912928	0.176	0.081	4.05314e-09	B cell
Myo1e	2.82577e-13	1.01119	0.138	0.055	4.22086e-09	B cell
Rack1	3.23904e-13	0.775514	0.424	0.336	4.83816e-09	B cell
Rpl4	3.76371e-13	0.666754	0.475	0.403	5.62185e-09	B cell
Macf1	3.77362e-13	0.945237	0.231	0.127	5.63665e-09	B cell
Rpsa	7.28909e-13	0.815156	0.351	0.246	1.08877e-08	B cell
Rps15	9.63223e-13	0.762807	0.418	0.331	1.43877e-08	B cell
Serp1	1.60196e-12	0.934273	0.233	0.133	2.39284e-08	B cell
Nr4a1	2.49066e-12	0.693142	0.44	0.352	3.72031e-08	B cell
Ifi30	2.51831e-12	0.863188	0.144	0.061	3.7616e-08	B cell
Rpl21	3.21429e-12	0.81075	0.365	0.271	4.80119e-08	B cell
Plek	3.75613e-12	0.784058	0.172	0.08	5.61053e-08	B cell
Laptm5	6.01566e-12	0.412652	0.349	0.212	8.98559e-08	B cell
Ezr	8.06271e-12	0.885336	0.254	0.151	1.20433e-07	B cell
Mef2c	1.09985e-11	0.937924	0.142	0.062	1.64285e-07	B cell
H2-DMa	2.94077e-11	0.969674	0.132	0.057	4.39263e-07	B cell
Rps27rt	3.11536e-11	0.94031	0.16	0.077	4.65341e-07	B cell
Pip4k2a	4.58611e-11	0.887974	0.112	0.044	6.85028e-07	B cell
P2ry10	9.33416e-11	0.885762	0.116	0.047	1.39424e-06	B cell
Rps19	9.59421e-11	0.898115	0.239	0.149	1.43309e-06	B cell
Rpl28-ps1	1.5128e-10	0.753637	0.316	0.227	2.25967e-06	B cell
Tmem123	1.58418e-10	1.04504	0.164	0.084	2.36629e-06	B cell
Serinc3	2.14044e-10	0.594752	0.444	0.372	3.19717e-06	B cell
Gm5805	9.74851e-10	0.665212	0.363	0.285	1.45614e-05	B cell
Stk4	1.02533e-09	0.832958	0.13	0.059	1.53153e-05	B cell
Mndal	1.71259e-09	0.772775	0.225	0.137	2.55809e-05	B cell
Foxp1	2.55311e-09	0.791862	0.276	0.189	3.81358e-05	B cell
Gm5905	5.73723e-09	0.858057	0.148	0.076	8.5697e-05	B cell
Gm9843	6.76916e-09	0.882479	0.254	0.174	0.000101111	B cell
Ptpn1	1.07528e-08	0.862987	0.101	0.044	0.000160614	B cell
Rpl7	1.17641e-08	0.783534	0.284	0.204	0.000175721	B cell
Rps15a-ps7	1.21792e-08	0.914432	0.114	0.052	0.00018192	B cell
Smap2	1.33801e-08	0.864595	0.122	0.058	0.000199859	B cell
Rpl22	1.39717e-08	0.700224	0.349	0.28	0.000208695	B cell
Gm6472	2.01755e-08	0.807504	0.13	0.064	0.000301361	B cell
Aldh2	2.71469e-08	0.755515	0.229	0.149	0.000405493	B cell
Eef1a1	3.58621e-08	0.476937	0.497	0.463	0.000535673	B cell
Rpl19-ps11	6.21876e-08	0.802054	0.112	0.053	0.000928896	B cell
Yeats4	1.13068e-07	0.85916	0.105	0.05	0.00168889	B cell
Rpl39	2.00842e-07	0.749227	0.296	0.232	0.00299997	B cell
Rpl14	2.25574e-07	0.715714	0.298	0.23	0.00336941	B cell
Il2rg	2.55952e-07	0.715736	0.144	0.079	0.00382316	B cell
Fam46c	3.56829e-07	0.912133	0.142	0.08	0.00532996	B cell
Sp100	5.26085e-07	0.715223	0.229	0.159	0.00785813	B cell
Rps25	6.21174e-07	0.800145	0.201	0.134	0.00927848	B cell
Gas5	7.52781e-07	0.741082	0.229	0.162	0.0112443	B cell
Apobec3	1.08005e-06	0.827114	0.162	0.1	0.0161328	B cell
Gm13436	1.08464e-06	0.852803	0.203	0.139	0.0162012	B cell
Rpl37rt	1.09116e-06	0.627937	0.343	0.291	0.0162986	B cell
Gm10288	1.3785e-06	0.832396	0.209	0.145	0.0205907	B cell
Ccdc50	1.82362e-06	0.835096	0.148	0.088	0.0272395	B cell
Rps8	2.41923e-06	0.578649	0.363	0.32	0.036136	B cell
Crip1	2.72572e-06	0.733036	0.176	0.113	0.0407141	B cell
Rpl8	4.72027e-06	0.671136	0.329	0.284	0.0705067	B cell
Cytip	6.49082e-06	0.70938	0.126	0.072	0.0969533	B cell
Man1a	7.38085e-06	0.85767	0.114	0.064	0.110248	B cell
Zfp706	8.78009e-06	0.768462	0.103	0.056	0.131148	B cell
Eef2	1.28732e-05	0.438842	0.45	0.434	0.192287	B cell
Rpl18	1.3325e-05	0.736451	0.209	0.152	0.199036	B cell
Dennd4a	1.36439e-05	0.5992	0.101	0.054	0.2038	B cell
Gm4149	1.6129e-05	0.686469	0.258	0.205	0.240919	B cell
Stk24	1.70184e-05	0.806487	0.103	0.057	0.254204	B cell
Capg	2.57859e-05	0.761872	0.114	0.065	0.385164	B cell
Erp29	4.11977e-05	0.72004	0.108	0.062	0.615369	B cell
Rpl37	5.43454e-05	0.534303	0.377	0.353	0.811757	B cell
Rps10	5.6839e-05	0.652695	0.227	0.176	0.849005	B cell
Rplp0	6.27022e-05	0.605375	0.31	0.274	0.936583	B cell
Ebf1	0.00010856	0.658274	0.122	0.076	1	B cell
Rpl26	0.000118494	0.591422	0.278	0.235	1	B cell
Wdr89	0.000144206	0.635964	0.233	0.186	1	B cell
Iqgap1	0.000193925	0.521222	0.266	0.22	1	B cell
Filip1l	0.000206771	0.77186	0.103	0.063	1	B cell
Pfn1	0.000209662	0.498168	0.31	0.269	1	B cell
Rpl39-ps	0.000229144	0.716205	0.174	0.128	1	B cell
Egr2	0.000280013	0.770702	0.11	0.068	1	B cell
Rpl38-ps2	0.000311636	0.668359	0.219	0.174	1	B cell
Atp6v0e	0.000370933	0.652458	0.11	0.069	1	B cell
S100a6	0.000403711	0.446302	0.276	0.224	1	B cell
Gm10443	0.000422884	0.687876	0.158	0.115	1	B cell
Wdr43	0.000521866	0.757328	0.101	0.064	1	B cell
Rps10-ps1	0.000542683	0.698314	0.17	0.127	1	B cell
Gm8730	0.000741021	0.650581	0.142	0.1	1	B cell
Rps28	0.00124352	0.666125	0.229	0.192	1	B cell
Flna	0.00167998	0.505144	0.193	0.152	1	B cell
Jund	0.00193806	0.340298	0.501	0.529	1	B cell
Ccnd2	0.00231214	0.609946	0.187	0.15	1	B cell
Gm14303	0.00235943	0.51599	0.274	0.251	1	B cell
Rpl14-ps1	0.00240474	0.723659	0.138	0.102	1	B cell
Rpl18-ps2	0.00250434	0.672635	0.103	0.07	1	B cell
Irf2	0.00294646	0.667466	0.166	0.131	1	B cell
Samhd1	0.00331313	0.543842	0.211	0.178	1	B cell
Mtpn	0.00339983	0.582737	0.174	0.14	1	B cell
Gm15427	0.00365349	0.647674	0.128	0.094	1	B cell
Ptk2b	0.00379092	0.654673	0.101	0.069	1	B cell
Nop53	0.00387642	0.592812	0.118	0.084	1	B cell
Ifi27l2a	0.00468614	0.517385	0.223	0.189	1	B cell
Kmt2a	0.00487988	0.615854	0.144	0.11	1	B cell
Clk1	0.00494702	0.579612	0.195	0.164	1	B cell
Tob2	0.00575845	0.50363	0.223	0.191	1	B cell
Celf2	0.00585575	0.403672	0.237	0.201	1	B cell
Grb2	0.00654754	0.514543	0.114	0.082	1	B cell
Sub1	0.00782863	0.627738	0.181	0.151	1	B cell
Capzb	0.00817078	0.420982	0.274	0.253	1	B cell
Arf6	0.0085012	0.709045	0.144	0.114	1	B cell
Nsa2	0.00971899	0.594088	0.101	0.073	1	B cell
Clu	1.28364e-173	1.42342	0.923	0.288	1.91738e-169	Ductal cell-control
Krt18	5.26939e-170	1.72507	0.72	0.165	7.87088e-166	Ductal cell-control
Cdh1	1.20513e-168	1.83513	0.638	0.126	1.8001e-164	Ductal cell-control
Ankrd1	1.09847e-161	2.16847	0.456	0.052	1.64078e-157	Ductal cell-control
Spp1	2.45033e-131	1.41389	0.706	0.188	3.66006e-127	Ductal cell-control
Cldn4	5.013e-107	1.66414	0.499	0.111	7.48791e-103	Ductal cell-control
Sdc4	6.5526e-105	1.55118	0.551	0.143	9.78762e-101	Ductal cell-control
Apoe	4.79153e-99	1.37811	0.556	0.147	7.15711e-95	Ductal cell-control
Dsg2	2.70519e-98	1.55235	0.442	0.092	4.04075e-94	Ductal cell-control
Ehf	9.67257e-97	1.53199	0.435	0.09	1.44479e-92	Ductal cell-control
Sox9	1.3908e-92	1.53662	0.435	0.094	2.07744e-88	Ductal cell-control
Dcdc2a	3.48538e-92	1.48437	0.426	0.09	5.20611e-88	Ductal cell-control
Krt8	2.68835e-90	1.58739	0.387	0.075	4.01558e-86	Ductal cell-control
Pigr	9.51416e-90	1.32344	0.501	0.125	1.42113e-85	Ductal cell-control
Tm4sf4	2.79398e-88	1.47905	0.401	0.083	4.17336e-84	Ductal cell-control
Osgin1	1.98122e-85	1.51604	0.36	0.067	2.95936e-81	Ductal cell-control
Ces1d	4.96064e-84	1.46644	0.385	0.078	7.40971e-80	Ductal cell-control
Fam134b	3.72598e-79	1.42037	0.337	0.062	5.56549e-75	Ductal cell-control
Chka	3.16899e-77	1.40656	0.412	0.099	4.73352e-73	Ductal cell-control
F11r	3.88376e-69	1.24247	0.497	0.162	5.80117e-65	Ductal cell-control
Tgfb2	1.46803e-68	1.60905	0.226	0.03	2.19279e-64	Ductal cell-control
Tnfrsf12a	1.80823e-65	1.35062	0.405	0.113	2.70096e-61	Ductal cell-control
Hbegf	1.15612e-62	1.19314	0.481	0.163	1.7269e-58	Ductal cell-control
Sorbs2	1.93244e-62	1.33856	0.285	0.056	2.88648e-58	Ductal cell-control
Hspb8	3.29642e-61	1.41145	0.385	0.109	4.92386e-57	Ductal cell-control
Ifrd1	7.43842e-61	1.17614	0.608	0.286	1.11108e-56	Ductal cell-control
Fosl1	9.48835e-59	1.22704	0.221	0.034	1.41727e-54	Ductal cell-control
Cp	2.63092e-58	0.907471	0.626	0.259	3.9298e-54	Ductal cell-control
Cyr61	1.43652e-57	1.14262	0.528	0.208	2.14573e-53	Ductal cell-control
Cxadr	7.9833e-57	1.32313	0.253	0.048	1.19246e-52	Ductal cell-control
Dsp	6.3988e-56	1.3039	0.232	0.041	9.55789e-52	Ductal cell-control
Epcam	6.35242e-55	1.21644	0.339	0.09	9.48861e-51	Ductal cell-control
Shank2	1.46187e-53	1.19271	0.164	0.019	2.18359e-49	Ductal cell-control
Atp1b1	3.01502e-50	1.23496	0.305	0.079	4.50354e-46	Ductal cell-control
Rhou	1.15255e-49	1.39792	0.248	0.054	1.72156e-45	Ductal cell-control
Anxa5	2.4471e-49	1.07745	0.465	0.182	3.65523e-45	Ductal cell-control
Atp13a3	1.83642e-48	1.20776	0.23	0.046	2.74307e-44	Ductal cell-control
Hmox1	5.03169e-47	0.816747	0.567	0.247	7.51584e-43	Ductal cell-control
Sgms2	8.21366e-47	1.30358	0.223	0.045	1.22687e-42	Ductal cell-control
Klf6	6.60011e-46	0.772265	0.77	0.505	9.85859e-42	Ductal cell-control
Prox1	2.44781e-45	1.16236	0.298	0.082	3.6563e-41	Ductal cell-control
Cldn7	2.83867e-44	1.17243	0.241	0.056	4.24013e-40	Ductal cell-control
Ier3	3.29199e-43	0.88084	0.574	0.272	4.91724e-39	Ductal cell-control
Fmo2	4.15352e-42	1.16733	0.301	0.088	6.20411e-38	Ductal cell-control
Clmn	5.42452e-42	1.18686	0.219	0.048	8.10261e-38	Ductal cell-control
Krt80	8.90151e-42	1.01237	0.109	0.01	1.32962e-37	Ductal cell-control
Ccnl1	3.08673e-41	0.826117	0.624	0.344	4.61066e-37	Ductal cell-control
Nedd4l	4.27036e-40	1.15838	0.2	0.042	6.37863e-36	Ductal cell-control
Krt19	7.35386e-40	1.12504	0.15	0.023	1.09845e-35	Ductal cell-control
Ets2	1.18061e-39	1.20867	0.314	0.103	1.76347e-35	Ductal cell-control
Plet1	1.75787e-38	1.09571	0.194	0.041	2.62572e-34	Ductal cell-control
Klf5	5.14183e-38	1.11843	0.155	0.026	7.68036e-34	Ductal cell-control
Alcam	6.41789e-38	1.14586	0.285	0.087	9.58641e-34	Ductal cell-control
Hspa5	3.82317e-37	0.491716	0.916	0.79	5.71067e-33	Ductal cell-control
Clcf1	6.38377e-37	1.01854	0.148	0.025	9.53544e-33	Ductal cell-control
Dbi	6.47995e-37	0.833043	0.465	0.201	9.67911e-33	Ductal cell-control
mt-Rnr2	7.63321e-36	0.55466	0.941	0.858	1.14017e-31	Ductal cell-control
Fgfr3	7.94349e-36	1.08781	0.205	0.049	1.18652e-31	Ductal cell-control
Dnajb4	6.32209e-34	1.1656	0.267	0.084	9.4433e-30	Ductal cell-control
Maff	8.71074e-34	1.10962	0.267	0.084	1.30112e-29	Ductal cell-control
Glis3	1.0588e-33	0.974486	0.114	0.015	1.58153e-29	Ductal cell-control
Srf	4.77746e-33	1.013	0.33	0.124	7.13609e-29	Ductal cell-control
Pvr	2.85657e-31	0.95155	0.23	0.067	4.26685e-27	Ductal cell-control
Cadm1	5.6838e-31	1.03687	0.166	0.037	8.48989e-27	Ductal cell-control
mt-Tp	7.92637e-31	1.01768	0.166	0.038	1.18396e-26	Ductal cell-control
Vegfa	1.15442e-30	1.00449	0.223	0.066	1.72436e-26	Ductal cell-control
Epha2	7.70409e-30	0.828315	0.105	0.015	1.15076e-25	Ductal cell-control
Gabarapl1	9.18188e-30	0.939846	0.296	0.109	1.3715e-25	Ductal cell-control
Sqstm1	1.03812e-29	0.744925	0.556	0.315	1.55064e-25	Ductal cell-control
Ctnnd1	1.18667e-29	0.995719	0.246	0.079	1.77253e-25	Ductal cell-control
Actn1	1.7462e-29	1.01826	0.248	0.081	2.6083e-25	Ductal cell-control
Eif5	2.37299e-29	0.735679	0.554	0.326	3.54454e-25	Ductal cell-control
F3	3.59745e-29	0.929548	0.132	0.025	5.37351e-25	Ductal cell-control
Bicc1	6.22379e-29	0.947731	0.292	0.108	9.29647e-25	Ductal cell-control
Palld	9.41837e-29	0.979407	0.148	0.032	1.40682e-24	Ductal cell-control
Myl12a	1.37777e-28	0.856429	0.39	0.175	2.05798e-24	Ductal cell-control
Nectin2	1.71904e-28	1.01115	0.155	0.035	2.56772e-24	Ductal cell-control
Chmp4c	4.23141e-28	0.900265	0.118	0.021	6.32045e-24	Ductal cell-control
Hsp90aa1	8.59605e-28	0.689441	0.592	0.365	1.28399e-23	Ductal cell-control
Tsc22d2	8.77513e-28	0.887231	0.194	0.053	1.31074e-23	Ductal cell-control
Creb5	1.50102e-27	0.940343	0.132	0.026	2.24208e-23	Ductal cell-control
Fam107b	2.21207e-27	0.907385	0.262	0.092	3.30417e-23	Ductal cell-control
Tagln2	2.92272e-27	0.678494	0.581	0.355	4.36567e-23	Ductal cell-control
Mt1	5.64141e-27	0.674519	0.572	0.338	8.42658e-23	Ductal cell-control
Tuba1c	7.30115e-27	0.845379	0.435	0.224	1.09057e-22	Ductal cell-control
Sema6a	9.63173e-27	0.918804	0.125	0.025	1.43869e-22	Ductal cell-control
Mal2	1.35362e-26	0.957948	0.123	0.024	2.0219e-22	Ductal cell-control
Scara3	1.85001e-26	0.931279	0.251	0.087	2.76336e-22	Ductal cell-control
Iffo2	2.136e-26	1.0119	0.141	0.032	3.19055e-22	Ductal cell-control
Igf1r	2.45288e-26	0.96845	0.196	0.057	3.66386e-22	Ductal cell-control
Myc	3.13072e-26	0.882206	0.198	0.058	4.67635e-22	Ductal cell-control
Sec62	3.77944e-26	0.936494	0.371	0.176	5.64535e-22	Ductal cell-control
Plaur	6.05383e-26	0.87118	0.185	0.052	9.0426e-22	Ductal cell-control
Brd2	1.08107e-25	0.642412	0.533	0.301	1.6148e-21	Ductal cell-control
Slc5a1	1.18205e-25	0.933499	0.116	0.022	1.76562e-21	Ductal cell-control
Gata6	2.03215e-25	1.06851	0.139	0.032	3.03542e-21	Ductal cell-control
Phf3	5.08174e-25	0.842954	0.267	0.1	7.5906e-21	Ductal cell-control
Krt23	1.1627e-24	1.02287	0.134	0.031	1.73672e-20	Ductal cell-control
Nop58	1.43337e-24	0.883222	0.33	0.147	2.14102e-20	Ductal cell-control
Anxa4	2.07864e-24	0.983195	0.212	0.07	3.10487e-20	Ductal cell-control
Csrp1	2.09532e-24	0.921082	0.289	0.118	3.12978e-20	Ductal cell-control
Egr1	4.28052e-24	0.482105	0.806	0.58	6.39381e-20	Ductal cell-control
Zbtb10	5.94249e-24	0.908348	0.212	0.07	8.8763e-20	Ductal cell-control
Ptp4a1	7.1724e-24	0.944809	0.146	0.036	1.07134e-19	Ductal cell-control
Tacc2	1.07691e-23	0.92548	0.109	0.021	1.60858e-19	Ductal cell-control
Zbtb20	1.7413e-23	0.709608	0.453	0.24	2.60098e-19	Ductal cell-control
Aplp2	1.82742e-23	0.705284	0.49	0.277	2.72962e-19	Ductal cell-control
Vasn	2.22249e-23	0.900861	0.128	0.029	3.31973e-19	Ductal cell-control
Hnrnpc	5.30875e-23	0.614447	0.588	0.372	7.92968e-19	Ductal cell-control
Rtn4	6.73302e-23	0.932607	0.269	0.109	1.00571e-18	Ductal cell-control
Fam84b	7.50284e-23	0.83401	0.137	0.033	1.1207e-18	Ductal cell-control
Gdf15	9.0415e-23	0.885312	0.2	0.066	1.35053e-18	Ductal cell-control
Fgfr1	1.03951e-22	0.914996	0.146	0.038	1.55272e-18	Ductal cell-control
Ngf	1.09503e-22	0.835698	0.118	0.026	1.63564e-18	Ductal cell-control
Ddx5	1.49523e-22	0.54167	0.706	0.556	2.23343e-18	Ductal cell-control
Cxcl16	1.82637e-22	0.789211	0.123	0.028	2.72804e-18	Ductal cell-control
Tjp2	2.15145e-22	0.891953	0.185	0.058	3.21362e-18	Ductal cell-control
Hhex	2.20299e-22	1.01122	0.159	0.045	3.29061e-18	Ductal cell-control
Luc7l3	2.67355e-22	0.826836	0.289	0.123	3.99348e-18	Ductal cell-control
Etf1	5.2567e-22	0.822029	0.371	0.187	7.85194e-18	Ductal cell-control
Rnd3	6.10797e-22	0.787624	0.191	0.062	9.12347e-18	Ductal cell-control
Sfn	7.59702e-22	0.844067	0.15	0.041	1.13477e-17	Ductal cell-control
Lrrfip1	8.05126e-22	0.883796	0.221	0.08	1.20262e-17	Ductal cell-control
Casz1	1.32788e-21	0.935048	0.155	0.044	1.98345e-17	Ductal cell-control
Cystm1	2.17304e-21	0.882486	0.223	0.083	3.24587e-17	Ductal cell-control
Hes1	2.22386e-21	0.875531	0.326	0.154	3.32177e-17	Ductal cell-control
Fgfr2	2.54299e-21	0.816046	0.121	0.028	3.79846e-17	Ductal cell-control
Pcf11	6.04278e-21	0.771068	0.282	0.121	9.0261e-17	Ductal cell-control
Csrnp1	1.15988e-20	0.684672	0.412	0.221	1.73251e-16	Ductal cell-control
Ptpn14	1.26546e-20	0.908343	0.141	0.039	1.89022e-16	Ductal cell-control
BC005537	1.43277e-20	0.730443	0.405	0.219	2.14012e-16	Ductal cell-control
Ptprf	1.49726e-20	0.946495	0.141	0.039	2.23646e-16	Ductal cell-control
Cat	1.52159e-20	0.870955	0.162	0.049	2.2728e-16	Ductal cell-control
Cd24a	1.88123e-20	0.606751	0.428	0.232	2.80999e-16	Ductal cell-control
St3gal4	5.31318e-20	0.838633	0.107	0.024	7.9363e-16	Ductal cell-control
Gadd45a	9.66479e-20	0.877045	0.132	0.035	1.44363e-15	Ductal cell-control
B4galt6	1.07345e-19	0.926459	0.175	0.059	1.60341e-15	Ductal cell-control
Mafk	1.45349e-19	0.81396	0.109	0.025	2.17108e-15	Ductal cell-control
Lmo4	2.02962e-19	0.854358	0.253	0.108	3.03165e-15	Ductal cell-control
Zranb1	2.57234e-19	0.815614	0.207	0.077	3.84231e-15	Ductal cell-control
Eif2s2	4.75062e-19	0.76288	0.353	0.183	7.096e-15	Ductal cell-control
Sema5a	5.48564e-19	0.883765	0.162	0.053	8.19389e-15	Ductal cell-control
Qsox1	5.64443e-19	0.799397	0.205	0.078	8.43108e-15	Ductal cell-control
Ddx3x	6.02095e-19	0.594395	0.531	0.339	8.99349e-15	Ductal cell-control
Zfand5	9.58542e-19	0.698569	0.367	0.193	1.43177e-14	Ductal cell-control
Hivep2	1.20653e-18	0.848145	0.166	0.055	1.8022e-14	Ductal cell-control
Rcan1	1.84211e-18	0.913998	0.13	0.037	2.75156e-14	Ductal cell-control
Arid4b	1.85763e-18	0.659976	0.355	0.184	2.77474e-14	Ductal cell-control
Sh2d4a	2.6294e-18	0.723718	0.105	0.025	3.92753e-14	Ductal cell-control
Dnajb9	2.97778e-18	0.796464	0.335	0.174	4.44791e-14	Ductal cell-control
Nufip2	3.0733e-18	0.712069	0.317	0.156	4.59059e-14	Ductal cell-control
Ncl	5.48435e-18	0.480217	0.665	0.483	8.19197e-14	Ductal cell-control
Dnajc5	8.56357e-18	0.792319	0.262	0.118	1.27914e-13	Ductal cell-control
Ccnd1	1.13181e-17	0.881934	0.166	0.058	1.69059e-13	Ductal cell-control
Atf3	1.22571e-17	0.684967	0.38	0.21	1.83085e-13	Ductal cell-control
Wsb1	1.35666e-17	0.72789	0.26	0.117	2.02644e-13	Ductal cell-control
Eif6	1.65234e-17	0.692282	0.241	0.103	2.46809e-13	Ductal cell-control
Naf1	3.32936e-17	0.764047	0.125	0.036	4.97307e-13	Ductal cell-control
Btg2	4.83667e-17	0.70975	0.335	0.177	7.22453e-13	Ductal cell-control
Rbm39	6.36734e-17	0.561966	0.528	0.355	9.51089e-13	Ductal cell-control
Fnbp1l	1.13131e-16	0.889042	0.112	0.03	1.68984e-12	Ductal cell-control
Arhgap5	1.6751e-16	0.844474	0.185	0.072	2.50209e-12	Ductal cell-control
Emp2	1.70987e-16	0.87452	0.155	0.054	2.55404e-12	Ductal cell-control
Gas6	1.8315e-16	0.692991	0.239	0.106	2.73571e-12	Ductal cell-control
Magi1	1.83894e-16	0.838068	0.114	0.032	2.74683e-12	Ductal cell-control
Wfdc2	2.06675e-16	0.833988	0.125	0.038	3.0871e-12	Ductal cell-control
Atp1a1	2.20872e-16	0.79281	0.248	0.114	3.29917e-12	Ductal cell-control
Plk2	3.01995e-16	0.740078	0.21	0.087	4.5109e-12	Ductal cell-control
Ephx1	3.16558e-16	0.702857	0.162	0.057	4.72842e-12	Ductal cell-control
Pdgfa	6.44189e-16	0.815453	0.125	0.038	9.62225e-12	Ductal cell-control
Trp53bp2	1.26217e-15	0.857687	0.13	0.042	1.88531e-11	Ductal cell-control
Ctnna1	2.85592e-15	0.759433	0.232	0.106	4.26588e-11	Ductal cell-control
Atf4	3.11479e-15	0.556203	0.519	0.371	4.65256e-11	Ductal cell-control
Errfi1	3.19094e-15	0.703971	0.255	0.121	4.7663e-11	Ductal cell-control
Stk40	3.56862e-15	0.69942	0.121	0.037	5.33045e-11	Ductal cell-control
Hspa9	3.5939e-15	0.753603	0.2	0.084	5.3682e-11	Ductal cell-control
Enc1	4.57669e-15	0.776145	0.166	0.063	6.83621e-11	Ductal cell-control
Pbx1	5.80183e-15	0.738997	0.185	0.075	8.66619e-11	Ductal cell-control
Chp1	6.7477e-15	0.718651	0.219	0.097	1.0079e-10	Ductal cell-control
Mgst1	1.26628e-14	0.66236	0.251	0.119	1.89145e-10	Ductal cell-control
2900026A02Rik	1.85946e-14	0.709426	0.121	0.038	2.77747e-10	Ductal cell-control
Pamr1	1.9022e-14	0.746817	0.121	0.038	2.84131e-10	Ductal cell-control
Bzw1	3.2508e-14	0.60308	0.312	0.168	4.85572e-10	Ductal cell-control
Cd2ap	3.90374e-14	0.635004	0.241	0.116	5.83101e-10	Ductal cell-control
Gclc	4.9619e-14	0.781403	0.153	0.058	7.41158e-10	Ductal cell-control
Eif5b	5.17635e-14	0.632893	0.317	0.175	7.73192e-10	Ductal cell-control
Rhob	5.55687e-14	0.555084	0.444	0.282	8.30029e-10	Ductal cell-control
Ppp1r15a	5.57971e-14	0.635104	0.262	0.131	8.33441e-10	Ductal cell-control
Prom1	6.92711e-14	0.767576	0.141	0.051	1.0347e-09	Ductal cell-control
Srsf3	7.20535e-14	0.62381	0.264	0.133	1.07626e-09	Ductal cell-control
Degs1	7.35833e-14	0.738965	0.198	0.087	1.09911e-09	Ductal cell-control
Slc25a51	7.47846e-14	0.730515	0.112	0.035	1.11706e-09	Ductal cell-control
Wwc1	9.60312e-14	0.746939	0.103	0.03	1.43442e-09	Ductal cell-control
Nr5a2	1.42857e-13	0.777463	0.137	0.05	2.13385e-09	Ductal cell-control
Arid1a	1.48415e-13	0.712529	0.253	0.128	2.21687e-09	Ductal cell-control
Pum1	2.12044e-13	0.804224	0.18	0.077	3.1673e-09	Ductal cell-control
Tmem176b	2.37687e-13	0.496577	0.371	0.215	3.55032e-09	Ductal cell-control
Txnrd1	2.9159e-13	0.765528	0.189	0.083	4.35548e-09	Ductal cell-control
Fam91a1	2.98554e-13	0.74364	0.134	0.049	4.4595e-09	Ductal cell-control
Mpp5	2.989e-13	0.722973	0.144	0.054	4.46467e-09	Ductal cell-control
Bmpr1a	4.36748e-13	0.656861	0.137	0.05	6.5237e-09	Ductal cell-control
Kif1b	4.88696e-13	0.706492	0.153	0.06	7.29965e-09	Ductal cell-control
Spint2	5.26042e-13	0.811121	0.116	0.039	7.85749e-09	Ductal cell-control
Cd9	5.31421e-13	0.662724	0.21	0.098	7.93784e-09	Ductal cell-control
Rbms3	5.60635e-13	0.76464	0.171	0.072	8.37421e-09	Ductal cell-control
Ppp1r1b	8.42235e-13	0.642894	0.118	0.04	1.25805e-08	Ductal cell-control
Lmna	8.6035e-13	0.68065	0.205	0.096	1.28511e-08	Ductal cell-control
Sfpq	8.83913e-13	0.555765	0.346	0.203	1.3203e-08	Ductal cell-control
Arl6ip5	9.54369e-13	0.600006	0.228	0.11	1.42554e-08	Ductal cell-control
Lurap1l	1.7716e-12	0.696326	0.153	0.061	2.64625e-08	Ductal cell-control
Eif1	2.20333e-12	0.470479	0.547	0.404	3.29112e-08	Ductal cell-control
Mt2	2.48176e-12	0.527288	0.248	0.127	3.707e-08	Ductal cell-control
Crp	2.51597e-12	0.710972	0.112	0.038	3.75811e-08	Ductal cell-control
Irs2	2.56364e-12	0.736167	0.171	0.074	3.82931e-08	Ductal cell-control
Calm2	2.92588e-12	0.597167	0.378	0.242	4.37039e-08	Ductal cell-control
Marcksl1	4.73899e-12	0.723636	0.164	0.071	7.07863e-08	Ductal cell-control
Phldb2	5.50349e-12	0.695228	0.118	0.042	8.22056e-08	Ductal cell-control
Hmgn1	5.54571e-12	0.545999	0.333	0.197	8.28363e-08	Ductal cell-control
Mbp	7.42007e-12	0.652499	0.114	0.04	1.10834e-07	Ductal cell-control
Azin1	8.77523e-12	0.670873	0.207	0.101	1.31076e-07	Ductal cell-control
Baiap2	9.37283e-12	0.611736	0.112	0.039	1.40002e-07	Ductal cell-control
Mcl1	9.49068e-12	0.488072	0.476	0.334	1.41762e-07	Ductal cell-control
Rbpms	1.07397e-11	0.666216	0.182	0.084	1.60419e-07	Ductal cell-control
Tra2b	1.50772e-11	0.682448	0.267	0.147	2.25208e-07	Ductal cell-control
H3f3b	1.57497e-11	0.347622	0.642	0.494	2.35253e-07	Ductal cell-control
Cd63	3.09628e-11	0.494865	0.326	0.193	4.62492e-07	Ductal cell-control
Gclm	3.16801e-11	0.610033	0.148	0.062	4.73206e-07	Ductal cell-control
Klf3	3.37832e-11	0.579094	0.134	0.053	5.0462e-07	Ductal cell-control
Tgif1	3.71263e-11	0.674095	0.28	0.161	5.54556e-07	Ductal cell-control
Amotl2	4.68813e-11	0.574486	0.189	0.089	7.00266e-07	Ductal cell-control
Wapl	5.63788e-11	0.614512	0.18	0.084	8.42131e-07	Ductal cell-control
Yap1	6.50914e-11	0.629833	0.121	0.046	9.7227e-07	Ductal cell-control
Ifi27	7.40085e-11	0.58284	0.237	0.126	1.10547e-06	Ductal cell-control
Huwe1	1.0236e-10	0.571014	0.2	0.099	1.52895e-06	Ductal cell-control
Bdp1	1.19544e-10	0.468646	0.137	0.056	1.78563e-06	Ductal cell-control
Tinagl1	1.25721e-10	0.590961	0.23	0.12	1.8779e-06	Ductal cell-control
Ints6	1.57929e-10	0.589226	0.134	0.056	2.35898e-06	Ductal cell-control
Eif4a1	2.01496e-10	0.553196	0.267	0.151	3.00975e-06	Ductal cell-control
Med13	2.10574e-10	0.56277	0.159	0.071	3.14535e-06	Ductal cell-control
Gm12346	3.00282e-10	0.534138	0.255	0.142	4.48532e-06	Ductal cell-control
Adamts1	3.36047e-10	0.452972	0.273	0.156	5.01953e-06	Ductal cell-control
Chmp2b	3.79649e-10	0.622242	0.107	0.04	5.67082e-06	Ductal cell-control
Tnks1bp1	3.92076e-10	0.633661	0.134	0.057	5.85644e-06	Ductal cell-control
Enah	5.40761e-10	0.686543	0.116	0.046	8.07734e-06	Ductal cell-control
Ppp2r2a	5.65458e-10	0.542971	0.207	0.107	8.44625e-06	Ductal cell-control
Pnrc1	6.08855e-10	0.557299	0.285	0.171	9.09447e-06	Ductal cell-control
Zbtb2	6.18745e-10	0.608546	0.125	0.051	9.24219e-06	Ductal cell-control
Gnl3	1.06481e-09	0.601169	0.212	0.113	1.5905e-05	Ductal cell-control
Tead1	1.16834e-09	0.561319	0.107	0.041	1.74515e-05	Ductal cell-control
Cdkn1a	1.24513e-09	0.305159	0.41	0.262	1.85984e-05	Ductal cell-control
Chd4	1.34862e-09	0.456465	0.351	0.225	2.01444e-05	Ductal cell-control
Kdm6b	1.55552e-09	0.498107	0.282	0.17	2.32348e-05	Ductal cell-control
Senp6	1.7437e-09	0.502276	0.21	0.112	2.60456e-05	Ductal cell-control
Gm5844	1.76498e-09	0.648115	0.132	0.057	2.63636e-05	Ductal cell-control
Tns1	1.84068e-09	0.592691	0.212	0.115	2.74942e-05	Ductal cell-control
Ambp	2.57468e-09	0.619206	0.144	0.066	3.84581e-05	Ductal cell-control
Rlim	2.72972e-09	0.591651	0.139	0.062	4.07738e-05	Ductal cell-control
Hnrnpu	2.93194e-09	0.400371	0.415	0.286	4.37944e-05	Ductal cell-control
Hmgcs2	3.53452e-09	0.690429	0.112	0.046	5.27951e-05	Ductal cell-control
Zfp36l1	4.10638e-09	0.51887	0.282	0.173	6.13369e-05	Ductal cell-control
Naa15	4.23741e-09	0.52296	0.194	0.101	6.32941e-05	Ductal cell-control
Rora	4.37507e-09	0.568881	0.182	0.093	6.53504e-05	Ductal cell-control
Epc1	4.99324e-09	0.610273	0.139	0.063	7.4584e-05	Ductal cell-control
Noct	5.10779e-09	0.6322	0.121	0.052	7.62951e-05	Ductal cell-control
Ppp1r10	5.12932e-09	0.492255	0.257	0.151	7.66166e-05	Ductal cell-control
Nfe2l2	6.67091e-09	0.480109	0.212	0.114	9.96434e-05	Ductal cell-control
Cacul1	8.07004e-09	0.601845	0.132	0.06	0.000120542	Ductal cell-control
Klf9	9.18648e-09	0.481382	0.273	0.166	0.000137218	Ductal cell-control
Tle4	1.10063e-08	0.502194	0.105	0.042	0.000164401	Ductal cell-control
Ddx3y	1.4014e-08	0.518972	0.223	0.127	0.000209327	Ductal cell-control
Nup50	1.46978e-08	0.642132	0.159	0.08	0.00021954	Ductal cell-control
Mapre1	1.54319e-08	0.482604	0.31	0.196	0.000230507	Ductal cell-control
Sertad2	1.74938e-08	0.475462	0.132	0.06	0.000261305	Ductal cell-control
Purb	2.12432e-08	0.515549	0.289	0.184	0.00031731	Ductal cell-control
Eif1a	2.47724e-08	0.504609	0.173	0.09	0.000370025	Ductal cell-control
Fosb	3.39358e-08	0.300852	0.533	0.401	0.000506898	Ductal cell-control
Tstd1	3.56976e-08	0.531671	0.125	0.057	0.000533214	Ductal cell-control
Arhgef12	3.72891e-08	0.507731	0.178	0.094	0.000556988	Ductal cell-control
Csnk1e	4.08785e-08	0.575359	0.109	0.047	0.000610602	Ductal cell-control
Ranbp2	4.90654e-08	0.452053	0.187	0.1	0.00073289	Ductal cell-control
Maged1	5.51298e-08	0.557645	0.137	0.066	0.000823473	Ductal cell-control
Taok1	5.76196e-08	0.530259	0.148	0.074	0.000860664	Ductal cell-control
Nfib	6.16175e-08	0.391248	0.301	0.19	0.00092038	Ductal cell-control
St3gal5	6.5577e-08	0.510399	0.132	0.062	0.000979524	Ductal cell-control
Srsf7	6.97561e-08	0.498164	0.169	0.089	0.00104195	Ductal cell-control
Lrp6	8.38116e-08	0.546087	0.107	0.046	0.00125189	Ductal cell-control
Cdk12	8.68947e-08	0.445493	0.114	0.05	0.00129795	Ductal cell-control
Rab20	1.03423e-07	0.4408	0.128	0.06	0.00154483	Ductal cell-control
1810013L24Rik	1.15911e-07	0.572341	0.13	0.063	0.00173136	Ductal cell-control
Nfat5	1.17989e-07	0.463717	0.18	0.098	0.00176241	Ductal cell-control
Glul	1.57473e-07	0.450387	0.321	0.215	0.00235218	Ductal cell-control
Prkx	1.72859e-07	0.40973	0.153	0.077	0.00258199	Ductal cell-control
Fus	1.74111e-07	0.350946	0.451	0.337	0.0026007	Ductal cell-control
Pde4b	1.93991e-07	0.468612	0.144	0.072	0.00289764	Ductal cell-control
Kdm5a	2.13468e-07	0.506378	0.116	0.054	0.00318857	Ductal cell-control
Cul3	2.28942e-07	0.440864	0.239	0.146	0.0034197	Ductal cell-control
Ppp1r15b	2.41651e-07	0.430681	0.157	0.082	0.00360954	Ductal cell-control
Kdm2a	2.4804e-07	0.576303	0.139	0.07	0.00370497	Ductal cell-control
Nr1d2	2.83063e-07	0.533526	0.116	0.055	0.00422811	Ductal cell-control
Tor1aip2	2.94461e-07	0.482014	0.169	0.091	0.00439836	Ductal cell-control
Appbp2	3.19676e-07	0.550722	0.123	0.059	0.004775	Ductal cell-control
Aff4	3.25031e-07	0.560622	0.137	0.069	0.00485499	Ductal cell-control
Cltc	4.9201e-07	0.393645	0.342	0.239	0.00734915	Ductal cell-control
Dynll2	4.95117e-07	0.642635	0.146	0.077	0.00739557	Ductal cell-control
Actg1	5.36693e-07	0.545507	0.107	0.049	0.00801658	Ductal cell-control
Nfkbia	5.441e-07	0.324942	0.481	0.376	0.00812723	Ductal cell-control
Son	5.88983e-07	0.372375	0.317	0.213	0.00879763	Ductal cell-control
Kpna4	6.23424e-07	0.366375	0.116	0.055	0.00931208	Ductal cell-control
S100a16	6.25707e-07	0.490719	0.162	0.088	0.00934619	Ductal cell-control
Ywhaz	6.29078e-07	0.329866	0.41	0.303	0.00939653	Ductal cell-control
Zfp131	6.87299e-07	0.461526	0.157	0.085	0.0102662	Ductal cell-control
Afdn	7.95289e-07	0.562811	0.107	0.05	0.0118792	Ductal cell-control
Strn3	8.11664e-07	0.562675	0.159	0.088	0.0121238	Ductal cell-control
Junb	8.49433e-07	0.31438	0.421	0.317	0.012688	Ductal cell-control
Aldh1a1	8.56953e-07	0.451797	0.164	0.09	0.0128003	Ductal cell-control
Rock2	8.95049e-07	0.463456	0.23	0.144	0.0133693	Ductal cell-control
Lysmd3	9.2483e-07	0.485753	0.105	0.049	0.0138142	Ductal cell-control
Nfix	9.29008e-07	0.444768	0.264	0.171	0.0138766	Ductal cell-control
Ist1	9.48968e-07	0.530253	0.164	0.091	0.0141747	Ductal cell-control
Gadd45b	1.0331e-06	0.424189	0.132	0.067	0.0154315	Ductal cell-control
App	1.04897e-06	0.258568	0.515	0.389	0.0156685	Ductal cell-control
Hectd1	1.11371e-06	0.477453	0.125	0.063	0.0166355	Ductal cell-control
Sptan1	1.18691e-06	0.41648	0.246	0.157	0.0177289	Ductal cell-control
Cd164	1.21453e-06	0.415702	0.255	0.165	0.0181414	Ductal cell-control
Bptf	1.3437e-06	0.473958	0.187	0.11	0.0200709	Ductal cell-control
Setd2	1.73316e-06	0.443849	0.146	0.078	0.0258882	Ductal cell-control
Cbx6	2.16414e-06	0.511631	0.171	0.099	0.0323257	Ductal cell-control
Nupr1	2.32504e-06	0.47598	0.112	0.055	0.0347292	Ductal cell-control
Rnf11	2.40429e-06	0.546941	0.125	0.065	0.0359129	Ductal cell-control
Tmem106b	2.67561e-06	0.608598	0.118	0.061	0.0399656	Ductal cell-control
Wac	3.04244e-06	0.45713	0.118	0.06	0.045445	Ductal cell-control
Nr1d1	3.57519e-06	0.512252	0.128	0.067	0.0534026	Ductal cell-control
Cggbp1	3.8048e-06	0.44805	0.175	0.103	0.0568323	Ductal cell-control
Wwtr1	4.04193e-06	0.519925	0.144	0.079	0.0603744	Ductal cell-control
Rangap1	4.20511e-06	0.511801	0.132	0.071	0.0628118	Ductal cell-control
Map2k3	4.28543e-06	0.421179	0.171	0.099	0.0640115	Ductal cell-control
Rbbp6	4.28713e-06	0.438882	0.264	0.179	0.0640369	Ductal cell-control
Bsg	4.91221e-06	0.53095	0.235	0.156	0.0733737	Ductal cell-control
Herpud1	4.9319e-06	0.372262	0.378	0.292	0.0736677	Ductal cell-control
Baz2b	5.29435e-06	0.457099	0.144	0.079	0.0790816	Ductal cell-control
Serpinb6a	5.90756e-06	0.382418	0.205	0.128	0.0882413	Ductal cell-control
Mgat1	6.12839e-06	0.646137	0.146	0.083	0.0915398	Ductal cell-control
Sypl	6.2171e-06	0.446467	0.232	0.153	0.0928649	Ductal cell-control
Gtpbp4	6.44422e-06	0.505473	0.118	0.062	0.0962574	Ductal cell-control
Snhg1	6.67878e-06	0.471281	0.219	0.141	0.099761	Ductal cell-control
Eif4e	6.82011e-06	0.492603	0.137	0.076	0.101872	Ductal cell-control
Tgoln1	6.85556e-06	0.474497	0.248	0.168	0.102401	Ductal cell-control
Ywhae	7.37501e-06	0.33846	0.453	0.369	0.110161	Ductal cell-control
Cpeb4	8.64413e-06	0.483814	0.118	0.062	0.129117	Ductal cell-control
Scaf11	8.71906e-06	0.510308	0.159	0.093	0.130237	Ductal cell-control
Rgs2	1.19913e-05	0.31218	0.323	0.23	0.179114	Ductal cell-control
Cdc73	1.20773e-05	0.46573	0.107	0.055	0.180399	Ductal cell-control
Mia2	1.2705e-05	0.505589	0.164	0.098	0.189775	Ductal cell-control
S100a11	1.3261e-05	0.28882	0.421	0.324	0.198079	Ductal cell-control
Hexim1	1.36633e-05	0.264473	0.353	0.255	0.204089	Ductal cell-control
Atp2a2	1.37591e-05	0.509936	0.189	0.119	0.205519	Ductal cell-control
Kcmf1	1.39249e-05	0.474405	0.153	0.089	0.207996	Ductal cell-control
Atp5b	1.55237e-05	0.460113	0.166	0.1	0.231878	Ductal cell-control
Suco	1.57682e-05	0.42441	0.153	0.089	0.23553	Ductal cell-control
Ifih1	1.61781e-05	0.515568	0.107	0.055	0.241653	Ductal cell-control
Syncrip	1.69104e-05	0.413525	0.169	0.101	0.252591	Ductal cell-control
Pkn2	1.7171e-05	0.538227	0.114	0.061	0.256483	Ductal cell-control
Chd1	1.93794e-05	0.475987	0.141	0.082	0.28947	Ductal cell-control
Tax1bp1	2.11466e-05	0.346271	0.292	0.207	0.315867	Ductal cell-control
Eloc	2.35373e-05	0.448458	0.118	0.065	0.351576	Ductal cell-control
Trim56	2.46722e-05	0.521895	0.169	0.104	0.368529	Ductal cell-control
Neurl3	2.86733e-05	0.505161	0.148	0.088	0.428294	Ductal cell-control
Pkp4	2.95453e-05	0.299476	0.164	0.098	0.441318	Ductal cell-control
Ddx6	3.27354e-05	0.40714	0.276	0.196	0.488969	Ductal cell-control
Tceal9	3.28845e-05	0.331749	0.305	0.224	0.491196	Ductal cell-control
Pdcd6ip	3.29916e-05	0.434455	0.137	0.079	0.492796	Ductal cell-control
Rsf1	3.3299e-05	0.369068	0.125	0.07	0.497387	Ductal cell-control
Cldnd1	3.50079e-05	0.528438	0.118	0.066	0.522913	Ductal cell-control
Ppp2ca	3.51518e-05	0.437342	0.205	0.135	0.525063	Ductal cell-control
Sf1	3.72849e-05	0.406663	0.282	0.202	0.556925	Ductal cell-control
2022-03-07	3.84547e-05	0.373936	0.159	0.096	0.574398	Ductal cell-control
Ivns1abp	3.87523e-05	0.389081	0.232	0.158	0.578843	Ductal cell-control
Golph3	4.46644e-05	0.472094	0.123	0.07	0.667152	Ductal cell-control
Ankrd12	4.53994e-05	0.377186	0.15	0.089	0.678131	Ductal cell-control
Arl8b	5.06552e-05	0.490783	0.103	0.055	0.756636	Ductal cell-control
Nasp	5.41256e-05	0.413924	0.182	0.115	0.808474	Ductal cell-control
Arih1	5.47581e-05	0.396196	0.148	0.089	0.817921	Ductal cell-control
Zc3h15	5.5101e-05	0.427125	0.166	0.105	0.823044	Ductal cell-control
Crk	5.60874e-05	0.435044	0.116	0.065	0.837777	Ductal cell-control
Luc7l	5.79226e-05	0.430518	0.114	0.063	0.865191	Ductal cell-control
Map1lc3b	5.8718e-05	0.435802	0.269	0.194	0.87707	Ductal cell-control
Skp1a	5.90189e-05	0.489365	0.166	0.105	0.881566	Ductal cell-control
Gapvd1	6.27185e-05	0.359063	0.103	0.054	0.936826	Ductal cell-control
Actn4	6.33113e-05	0.388738	0.15	0.091	0.94568	Ductal cell-control
Ptges3	6.76676e-05	0.440447	0.144	0.087	1	Ductal cell-control
Midn	6.79037e-05	0.473511	0.169	0.107	1	Ductal cell-control
Anxa2	6.85088e-05	0.407378	0.178	0.113	1	Ductal cell-control
CT010467.1	7.9045e-05	0.32515	0.333	0.252	1	Ductal cell-control
Csnk1d	7.91518e-05	0.441048	0.153	0.094	1	Ductal cell-control
Trp53	8.51037e-05	0.472947	0.116	0.066	1	Ductal cell-control
Ythdc1	8.91876e-05	0.36286	0.15	0.091	1	Ductal cell-control
Hnrnpdl	9.02924e-05	0.348901	0.319	0.24	1	Ductal cell-control
Matr3	9.18699e-05	0.360488	0.178	0.114	1	Ductal cell-control
Ddb1	9.21962e-05	0.439461	0.155	0.097	1	Ductal cell-control
Stt3b	9.62201e-05	0.347005	0.159	0.099	1	Ductal cell-control
Akap9	9.73131e-05	0.395533	0.114	0.064	1	Ductal cell-control
Tes	0.000100559	0.360345	0.13	0.076	1	Ductal cell-control
Clk1	0.000100999	0.333798	0.232	0.159	1	Ductal cell-control
Irf9	0.000115788	0.362534	0.166	0.105	1	Ductal cell-control
Crebbp	0.00012008	0.342608	0.148	0.09	1	Ductal cell-control
Tra2a	0.000122426	0.424843	0.128	0.075	1	Ductal cell-control
Tob1	0.000133739	0.437627	0.153	0.095	1	Ductal cell-control
Osmr	0.000136397	0.421394	0.116	0.067	1	Ductal cell-control
Metap2	0.000137632	0.486603	0.205	0.142	1	Ductal cell-control
Rnf4	0.000145478	0.388403	0.116	0.067	1	Ductal cell-control
Lpp	0.000152924	0.442103	0.137	0.083	1	Ductal cell-control
Gm9892	0.000157005	0.505861	0.164	0.107	1	Ductal cell-control
N4bp2l2	0.000170032	0.392601	0.13	0.077	1	Ductal cell-control
Cebpg	0.000171455	0.404836	0.109	0.062	1	Ductal cell-control
Oat	0.000173542	0.441102	0.118	0.069	1	Ductal cell-control
Pafah1b1	0.000176855	0.352062	0.226	0.157	1	Ductal cell-control
Arf4	0.000182562	0.323029	0.248	0.178	1	Ductal cell-control
Paics	0.000198045	0.428126	0.169	0.11	1	Ductal cell-control
Rbbp7	0.000209437	0.360535	0.105	0.059	1	Ductal cell-control
Taf1d	0.000235667	0.440845	0.148	0.092	1	Ductal cell-control
Tmbim6	0.000258444	0.302281	0.339	0.264	1	Ductal cell-control
Nolc1	0.00026507	0.388882	0.128	0.077	1	Ductal cell-control
Top1	0.000283519	0.375106	0.31	0.24	1	Ductal cell-control
Rab2a	0.000316669	0.484945	0.153	0.1	1	Ductal cell-control
Ndel1	0.000317079	0.303752	0.107	0.062	1	Ductal cell-control
Mat2a	0.000333362	0.360795	0.198	0.137	1	Ductal cell-control
Trp53inp1	0.000339897	0.461204	0.159	0.106	1	Ductal cell-control
Cnn3	0.000340812	0.395452	0.157	0.102	1	Ductal cell-control
Sp1	0.000374553	0.399942	0.144	0.092	1	Ductal cell-control
Vapa	0.000392411	0.290665	0.189	0.128	1	Ductal cell-control
Mapkapk2	0.000411145	0.362515	0.146	0.093	1	Ductal cell-control
Irf1	0.000436114	0.373055	0.251	0.186	1	Ductal cell-control
Arf1	0.000480729	0.300252	0.351	0.283	1	Ductal cell-control
Arl5b	0.000495429	0.359788	0.112	0.066	1	Ductal cell-control
Eif3a	0.000521345	0.382207	0.346	0.282	1	Ductal cell-control
Ccar1	0.000528478	0.348656	0.137	0.086	1	Ductal cell-control
Ythdf1	0.00053839	0.402753	0.144	0.092	1	Ductal cell-control
Morf4l2	0.000555593	0.380131	0.137	0.087	1	Ductal cell-control
Baz1a	0.000584047	0.30331	0.125	0.076	1	Ductal cell-control
Hnrnpa0	0.000605964	0.314993	0.228	0.164	1	Ductal cell-control
Prrc2b	0.000617376	0.315759	0.123	0.075	1	Ductal cell-control
Rsl1d1	0.000633105	0.348207	0.144	0.093	1	Ductal cell-control
Klhl9	0.000641281	0.370436	0.109	0.066	1	Ductal cell-control
Wbp2	0.000681305	0.270438	0.116	0.07	1	Ductal cell-control
Hnrnpa1	0.00068872	0.337122	0.121	0.074	1	Ductal cell-control
Meis2	0.000720246	0.442042	0.105	0.063	1	Ductal cell-control
Tm9sf3	0.000756156	0.331613	0.214	0.155	1	Ductal cell-control
Hnrnpk	0.000787871	0.271956	0.244	0.178	1	Ductal cell-control
Spag9	0.000854712	0.337016	0.162	0.11	1	Ductal cell-control
Bod1l	0.000881817	0.405971	0.112	0.068	1	Ductal cell-control
Yy1	0.000903104	0.317493	0.155	0.103	1	Ductal cell-control
Myl12b	0.000942302	0.321868	0.153	0.102	1	Ductal cell-control
M6pr	0.00102426	0.315462	0.128	0.082	1	Ductal cell-control
Arid5b	0.00105458	0.433272	0.132	0.086	1	Ductal cell-control
Eif3c	0.00106098	0.364479	0.189	0.135	1	Ductal cell-control
Spty2d1	0.00119141	0.315704	0.171	0.118	1	Ductal cell-control
Ier2	0.00124948	0.369501	0.196	0.141	1	Ductal cell-control
Fermt2	0.0012641	0.259113	0.116	0.072	1	Ductal cell-control
Gatad2b	0.00144294	0.349641	0.146	0.098	1	Ductal cell-control
Fnip1	0.00146789	0.259183	0.114	0.071	1	Ductal cell-control
Sgk1	0.00148713	0.267192	0.166	0.114	1	Ductal cell-control
Slc25a3	0.00149545	0.270364	0.285	0.22	1	Ductal cell-control
Eif4a2	0.0015671	0.27979	0.18	0.127	1	Ductal cell-control
Eif4b	0.00159606	0.344483	0.166	0.116	1	Ductal cell-control
Sf3b1	0.00161914	0.34267	0.267	0.209	1	Ductal cell-control
Nipbl	0.00164143	0.378201	0.207	0.152	1	Ductal cell-control
Rnf10	0.00166833	0.403938	0.132	0.088	1	Ductal cell-control
Ifit1	0.00168882	0.500789	0.157	0.109	1	Ductal cell-control
Ano6	0.00170929	0.422973	0.107	0.067	1	Ductal cell-control
Wdr26	0.00172781	0.298341	0.187	0.132	1	Ductal cell-control
Ppp4r3b	0.00182149	0.279027	0.125	0.081	1	Ductal cell-control
Kat6a	0.00183478	0.399943	0.109	0.069	1	Ductal cell-control
Ankrd17	0.00193419	0.301436	0.162	0.112	1	Ductal cell-control
Srsf11	0.00193528	0.317976	0.246	0.187	1	Ductal cell-control
Filip1l	0.00211198	0.303947	0.103	0.063	1	Ductal cell-control
Kmt2c	0.00211266	0.278695	0.116	0.074	1	Ductal cell-control
Zfp703	0.00225908	0.284635	0.137	0.091	1	Ductal cell-control
Zcchc11	0.00256412	0.290939	0.123	0.081	1	Ductal cell-control
Pum2	0.00258267	0.388995	0.118	0.078	1	Ductal cell-control
Kif5b	0.00267687	0.282579	0.235	0.179	1	Ductal cell-control
Gsk3b	0.00269443	0.292774	0.13	0.086	1	Ductal cell-control
Wdr43	0.00269904	0.274132	0.103	0.064	1	Ductal cell-control
Litaf	0.00271749	0.274286	0.153	0.105	1	Ductal cell-control
Ash1l	0.00272926	0.428196	0.118	0.079	1	Ductal cell-control
Snhg5	0.00287253	0.343395	0.118	0.078	1	Ductal cell-control
Cstb	0.00297289	0.398265	0.182	0.135	1	Ductal cell-control
Lasp1	0.00304464	0.344869	0.18	0.131	1	Ductal cell-control
Jmjd1c	0.00321387	0.286732	0.118	0.077	1	Ductal cell-control
Peli1	0.00335065	0.327376	0.146	0.101	1	Ductal cell-control
Brd4	0.00354052	0.338631	0.191	0.142	1	Ductal cell-control
Camk2n1	0.00389703	0.362497	0.139	0.097	1	Ductal cell-control
G3bp1	0.00393889	0.30992	0.15	0.105	1	Ductal cell-control
Nxf1	0.00397824	0.438605	0.107	0.071	1	Ductal cell-control
Dnajc1	0.0040004	0.325862	0.103	0.066	1	Ductal cell-control
Gng12	0.00415492	0.320747	0.116	0.077	1	Ductal cell-control
Myadm	0.00417613	0.379607	0.137	0.095	1	Ductal cell-control
Kmt2e	0.00429658	0.26794	0.241	0.186	1	Ductal cell-control
Celf1	0.00434541	0.362124	0.114	0.075	1	Ductal cell-control
Zfr	0.00475521	0.388807	0.121	0.082	1	Ductal cell-control
Gsk3a	0.00482791	0.403805	0.105	0.069	1	Ductal cell-control
Hnrnph1	0.00493687	0.369455	0.169	0.124	1	Ductal cell-control
Tm9sf2	0.00497435	0.389063	0.118	0.081	1	Ductal cell-control
Ralbp1	0.00509092	0.341224	0.116	0.079	1	Ductal cell-control
Eif4g2	0.00511567	0.268631	0.367	0.313	1	Ductal cell-control
Psmc6	0.00515516	0.316639	0.123	0.084	1	Ductal cell-control
Zmiz1	0.00598568	0.359936	0.121	0.083	1	Ductal cell-control
Erbin	0.00608767	0.255468	0.13	0.089	1	Ductal cell-control
Chmp4b	0.00647435	0.372331	0.239	0.189	1	Ductal cell-control
Eif3j2	0.0064875	0.30314	0.105	0.07	1	Ductal cell-control
Eif4g1	0.00864743	0.343432	0.146	0.107	1	Ductal cell-control
Ywhaq	0.00897658	0.303847	0.123	0.086	1	Ductal cell-control
Cab39	0.00911005	0.302677	0.103	0.069	1	Ductal cell-control
Flt1	5.49715e-250	2.1507	0.739	0.079	8.21109e-246	Endothelial cell-1
Fabp4	1.57165e-226	2.22966	0.685	0.076	2.34757e-222	Endothelial cell-1
Plvap	5.95731e-190	2.02067	0.613	0.072	8.89843e-186	Endothelial cell-1
Kdr	4.90764e-163	1.96135	0.568	0.072	7.33054e-159	Endothelial cell-1
Pecam1	3.58232e-159	1.92812	0.574	0.079	5.35091e-155	Endothelial cell-1
Ly6c1	2.4101e-151	1.61302	0.742	0.149	3.59997e-147	Endothelial cell-1
Aqp1	5.89664e-135	2.11924	0.45	0.056	8.8078e-131	Endothelial cell-1
Igfbp3	7.54576e-129	1.82547	0.477	0.064	1.12711e-124	Endothelial cell-1
Ptprb	6.92921e-128	1.84286	0.432	0.052	1.03502e-123	Endothelial cell-1
Egfl7	4.56633e-126	1.91202	0.447	0.058	6.82073e-122	Endothelial cell-1
Adgrf5	1.87172e-111	1.83019	0.381	0.046	2.79579e-107	Endothelial cell-1
Tinagl1	6.11332e-93	1.5772	0.486	0.099	9.13147e-89	Endothelial cell-1
Emcn	1.66556e-92	1.72175	0.279	0.027	2.48785e-88	Endothelial cell-1
Clic5	7.65671e-91	1.7622	0.354	0.05	1.14368e-86	Endothelial cell-1
Cav1	2.07382e-73	1.66497	0.276	0.037	3.09767e-69	Endothelial cell-1
Esam	2.55042e-71	1.5379	0.279	0.039	3.80956e-67	Endothelial cell-1
Rgcc	2.05824e-69	1.60604	0.336	0.062	3.0744e-65	Endothelial cell-1
Cavin2	8.44369e-69	1.55065	0.408	0.094	1.26123e-64	Endothelial cell-1
Car4	1.17084e-67	1.66055	0.243	0.03	1.74888e-63	Endothelial cell-1
Rflnb	3.49542e-67	1.56246	0.3	0.049	5.22111e-63	Endothelial cell-1
Gbp2	6.23801e-67	1.23664	0.643	0.239	9.31771e-63	Endothelial cell-1
Gpihbp1	7.93675e-59	1.51013	0.231	0.032	1.18551e-54	Endothelial cell-1
Itga1	3.20894e-58	1.43846	0.288	0.052	4.79319e-54	Endothelial cell-1
Tm4sf1	3.50581e-57	1.43567	0.327	0.069	5.23663e-53	Endothelial cell-1
Col4a1	3.84556e-57	1.12517	0.553	0.183	5.74411e-53	Endothelial cell-1
Nrp1	2.17676e-56	1.49413	0.348	0.08	3.25142e-52	Endothelial cell-1
Tie1	4.20943e-56	1.43844	0.216	0.029	6.28763e-52	Endothelial cell-1
Sptbn1	1.34624e-55	1.16061	0.583	0.223	2.01088e-51	Endothelial cell-1
Cdkn1a	1.44514e-55	1.17257	0.604	0.248	2.1586e-51	Endothelial cell-1
Cd34	7.0851e-55	1.41211	0.354	0.085	1.0583e-50	Endothelial cell-1
Rbp7	9.64475e-52	1.49697	0.222	0.034	1.44064e-47	Endothelial cell-1
Slfn5	9.90463e-52	1.20732	0.453	0.139	1.47946e-47	Endothelial cell-1
Hsp90ab1	1.06399e-50	0.665905	0.958	0.807	1.58928e-46	Endothelial cell-1
Adgrl4	2.04231e-50	1.461	0.225	0.036	3.0506e-46	Endothelial cell-1
Pcdh17	3.22201e-50	1.36035	0.171	0.02	4.81271e-46	Endothelial cell-1
Sgk1	2.1554e-48	1.36991	0.357	0.097	3.21953e-44	Endothelial cell-1
Epas1	2.26247e-48	1.27938	0.315	0.074	3.37946e-44	Endothelial cell-1
Cd36	1.56426e-47	1.38218	0.267	0.054	2.33653e-43	Endothelial cell-1
Cavin1	3.1184e-47	1.31336	0.363	0.101	4.65796e-43	Endothelial cell-1
Stc1	2.10572e-46	1.38108	0.216	0.036	3.14532e-42	Endothelial cell-1
Erg	1.15519e-45	1.23268	0.144	0.015	1.72551e-41	Endothelial cell-1
Cdh5	5.73753e-45	1.28864	0.165	0.021	8.57015e-41	Endothelial cell-1
Slc9a3r2	1.15033e-44	1.3262	0.174	0.024	1.71825e-40	Endothelial cell-1
Dysf	1.7155e-44	1.34394	0.126	0.011	2.56245e-40	Endothelial cell-1
Apold1	5.32825e-44	1.36199	0.219	0.039	7.95881e-40	Endothelial cell-1
Rasip1	7.94583e-44	1.28583	0.144	0.016	1.18687e-39	Endothelial cell-1
Itga6	6.25706e-43	1.36903	0.249	0.053	9.34616e-39	Endothelial cell-1
Myct1	1.18485e-42	1.16285	0.129	0.013	1.76981e-38	Endothelial cell-1
Ctla2a	1.41284e-42	1.22031	0.27	0.061	2.11036e-38	Endothelial cell-1
Cd200	1.35231e-41	1.28002	0.24	0.05	2.01995e-37	Endothelial cell-1
C130074G19Rik	6.4034e-41	1.27731	0.216	0.041	9.56476e-37	Endothelial cell-1
Cdc42ep3	2.74969e-40	1.20338	0.183	0.029	4.10721e-36	Endothelial cell-1
Sparc	3.8862e-40	0.478975	0.64	0.252	5.80481e-36	Endothelial cell-1
Rtl8b	3.97277e-40	1.21829	0.222	0.044	5.93413e-36	Endothelial cell-1
Cd300lg	3.56967e-39	1.28827	0.162	0.024	5.33202e-35	Endothelial cell-1
Mgll	3.7237e-39	1.32066	0.204	0.039	5.56209e-35	Endothelial cell-1
Mcam	4.11683e-39	1.13958	0.147	0.019	6.1493e-35	Endothelial cell-1
Bst2	4.2878e-39	0.948385	0.637	0.348	6.40469e-35	Endothelial cell-1
Mmrn2	3.20417e-38	1.26498	0.183	0.031	4.78607e-34	Endothelial cell-1
Hspb1	5.07322e-38	1.11083	0.402	0.143	7.57787e-34	Endothelial cell-1
Wars	5.20152e-38	1.18594	0.216	0.044	7.76951e-34	Endothelial cell-1
Eng	1.01465e-37	1.26176	0.177	0.03	1.51559e-33	Endothelial cell-1
Ramp2	1.1866e-36	1.32192	0.186	0.034	1.77243e-32	Endothelial cell-1
Cd93	1.79771e-36	1.2021	0.21	0.043	2.68523e-32	Endothelial cell-1
Podxl	1.95961e-36	1.21275	0.201	0.04	2.92707e-32	Endothelial cell-1
Col4a2	5.13825e-36	1.17479	0.372	0.128	7.67501e-32	Endothelial cell-1
S1pr1	6.66205e-36	1.23991	0.264	0.067	9.9511e-32	Endothelial cell-1
Pnlip	2.45603e-35	0.463528	0.42	0.153	3.66857e-31	Endothelial cell-1
Ednrb	2.95664e-35	1.43042	0.156	0.025	4.41633e-31	Endothelial cell-1
Dusp6	7.46018e-35	1.30384	0.243	0.061	1.11433e-30	Endothelial cell-1
Clec14a	2.4828e-34	1.08831	0.117	0.013	3.70855e-30	Endothelial cell-1
Rai14	6.41401e-34	1.13897	0.108	0.011	9.58061e-30	Endothelial cell-1
Fkbp1a	1.74584e-33	1.27947	0.354	0.125	2.60776e-29	Endothelial cell-1
Ifitm3	2.7274e-33	0.675088	0.742	0.439	4.07391e-29	Endothelial cell-1
Iigp1	9.91813e-33	0.904067	0.523	0.239	1.48147e-28	Endothelial cell-1
Arhgap29	2.46314e-32	1.25292	0.204	0.046	3.6792e-28	Endothelial cell-1
Calcrl	3.32609e-32	1.08301	0.135	0.02	4.96817e-28	Endothelial cell-1
Gbp5	1.27436e-31	1.22394	0.18	0.037	1.90351e-27	Endothelial cell-1
Robo4	3.79546e-31	1.15724	0.114	0.015	5.66928e-27	Endothelial cell-1
Clps	9.16518e-31	0.790368	0.408	0.165	1.369e-26	Endothelial cell-1
Reg3b	3.37225e-30	0.68605	0.387	0.15	5.03713e-26	Endothelial cell-1
Tnfaip1	6.7559e-30	1.19217	0.186	0.041	1.00913e-25	Endothelial cell-1
Kitl	1.36467e-29	1.22204	0.246	0.071	2.0384e-25	Endothelial cell-1
Gbp7	1.98032e-29	0.940103	0.423	0.179	2.958e-25	Endothelial cell-1
Ly6a	8.21104e-29	0.557926	0.847	0.585	1.22648e-24	Endothelial cell-1
Ehd4	1.22099e-28	1.19004	0.291	0.099	1.82379e-24	Endothelial cell-1
Pkp4	1.60564e-28	1.13031	0.276	0.089	2.39834e-24	Endothelial cell-1
Plxna2	2.20749e-28	1.10124	0.12	0.018	3.29733e-24	Endothelial cell-1
Acvrl1	1.43343e-27	1.12098	0.201	0.051	2.14112e-23	Endothelial cell-1
2210010C04Rik	8.4148e-27	0.6256	0.354	0.135	1.25692e-22	Endothelial cell-1
Id3	6.17717e-26	0.99939	0.303	0.11	9.22685e-22	Endothelial cell-1
Tcf4	1.36724e-25	0.993596	0.345	0.139	2.04225e-21	Endothelial cell-1
mt-Rnr2	1.38536e-25	0.499031	0.937	0.861	2.06932e-21	Endothelial cell-1
Inhbb	1.87479e-25	1.08145	0.132	0.025	2.80037e-21	Endothelial cell-1
Rsad2	2.19109e-25	1.09264	0.243	0.076	3.27283e-21	Endothelial cell-1
Dlc1	3.00376e-25	1.07168	0.24	0.075	4.48672e-21	Endothelial cell-1
Crim1	4.30328e-25	0.998908	0.222	0.065	6.42781e-21	Endothelial cell-1
Sema7a	8.62171e-25	1.04124	0.12	0.021	1.28783e-20	Endothelial cell-1
Rasgrp3	5.13995e-23	1.1242	0.168	0.043	7.67755e-19	Endothelial cell-1
Cyyr1	9.60581e-23	0.967349	0.105	0.017	1.43482e-18	Endothelial cell-1
App	1.46289e-22	0.663955	0.622	0.382	2.18511e-18	Endothelial cell-1
Cd274	8.13013e-22	1.01058	0.267	0.099	1.2144e-17	Endothelial cell-1
Abcg2	1.3586e-21	0.964592	0.126	0.026	2.02934e-17	Endothelial cell-1
Gbp4	2.61369e-21	1.07064	0.189	0.056	3.90407e-17	Endothelial cell-1
Ramp3	8.72524e-21	1.09155	0.12	0.025	1.30329e-16	Endothelial cell-1
Pdlim1	1.66593e-20	1.01438	0.207	0.067	2.48841e-16	Endothelial cell-1
Plpp3	4.9047e-20	0.855148	0.333	0.147	7.32615e-16	Endothelial cell-1
Bmpr2	7.92768e-20	0.982488	0.195	0.062	1.18416e-15	Endothelial cell-1
Scarb1	9.57556e-20	0.965673	0.102	0.019	1.4303e-15	Endothelial cell-1
Tmem88	1.16548e-19	0.95722	0.111	0.023	1.74088e-15	Endothelial cell-1
Cela3b	1.45052e-19	0.55213	0.237	0.084	2.16665e-15	Endothelial cell-1
Emp1	1.94424e-19	0.919234	0.282	0.115	2.90411e-15	Endothelial cell-1
Id1	4.6681e-19	0.922842	0.171	0.051	6.97273e-15	Endothelial cell-1
Wwtr1	5.41668e-19	0.998724	0.213	0.075	8.09089e-15	Endothelial cell-1
Cavin3	6.07933e-19	1.06716	0.147	0.039	9.0807e-15	Endothelial cell-1
Bcr	1.81964e-18	1.0261	0.135	0.034	2.718e-14	Endothelial cell-1
Serpinh1	2.04929e-18	0.680407	0.33	0.146	3.06103e-14	Endothelial cell-1
Timp3	5.23993e-18	1.08848	0.183	0.06	7.82689e-14	Endothelial cell-1
Serinc3	1.91429e-17	0.653419	0.55	0.365	2.85937e-13	Endothelial cell-1
Oaz2	1.86158e-16	1.06835	0.177	0.061	2.78065e-12	Endothelial cell-1
Cela1	2.2216e-16	0.48548	0.291	0.13	3.31841e-12	Endothelial cell-1
Prss23	2.78781e-16	0.892409	0.123	0.032	4.16415e-12	Endothelial cell-1
Ctrb1	3.88665e-16	0.337286	0.393	0.206	5.80549e-12	Endothelial cell-1
Ier3	9.13954e-16	0.636019	0.483	0.29	1.36517e-11	Endothelial cell-1
B2m	1.29343e-15	0.383018	0.886	0.804	1.93199e-11	Endothelial cell-1
Tmcc3	1.54869e-15	1.00619	0.129	0.037	2.31327e-11	Endothelial cell-1
Gimap4	1.90386e-15	0.850215	0.198	0.073	2.8438e-11	Endothelial cell-1
Anxa3	2.44715e-15	0.939844	0.135	0.04	3.6553e-11	Endothelial cell-1
Slc43a3	2.46392e-15	0.859194	0.222	0.089	3.68036e-11	Endothelial cell-1
Tsc22d1	3.38344e-15	0.960986	0.264	0.123	5.05384e-11	Endothelial cell-1
Calm1	3.6343e-15	0.513265	0.637	0.477	5.42856e-11	Endothelial cell-1
Tnfsf10	6.83836e-15	0.874014	0.102	0.025	1.02145e-10	Endothelial cell-1
Msn	1.02314e-14	0.692511	0.303	0.146	1.52827e-10	Endothelial cell-1
H2-K1	1.61105e-14	0.295534	0.91	0.862	2.40643e-10	Endothelial cell-1
Adam15	4.17321e-14	0.845849	0.105	0.027	6.23352e-10	Endothelial cell-1
Nfib	5.83737e-14	0.741348	0.351	0.189	8.71929e-10	Endothelial cell-1
Igtp	5.91892e-14	0.831537	0.27	0.13	8.84108e-10	Endothelial cell-1
Reg1	9.23313e-14	0.610747	0.249	0.112	1.37915e-09	Endothelial cell-1
Fzd4	2.27415e-13	0.906684	0.108	0.03	3.39689e-09	Endothelial cell-1
Ifitm2	5.20897e-13	0.667116	0.357	0.202	7.78064e-09	Endothelial cell-1
Pfkfb3	9.17655e-13	0.860945	0.123	0.039	1.3707e-08	Endothelial cell-1
Gdf15	1.18498e-12	0.810077	0.18	0.072	1.77e-08	Endothelial cell-1
Clic4	1.18624e-12	0.815969	0.327	0.184	1.77188e-08	Endothelial cell-1
Bnip2	1.33013e-12	0.858728	0.198	0.084	1.98681e-08	Endothelial cell-1
Sptan1	2.47713e-12	0.775032	0.294	0.155	3.70009e-08	Endothelial cell-1
Ndufc2	5.13049e-12	0.94326	0.204	0.092	7.66342e-08	Endothelial cell-1
Crip2	7.77718e-12	0.816983	0.195	0.084	1.16168e-07	Endothelial cell-1
Plk2	9.23835e-12	0.834762	0.204	0.091	1.37993e-07	Endothelial cell-1
Xdh	1.05605e-11	0.804054	0.207	0.094	1.57743e-07	Endothelial cell-1
Cpb1	1.80345e-11	0.416882	0.204	0.09	2.69381e-07	Endothelial cell-1
Pim3	1.86924e-11	0.815098	0.183	0.079	2.79209e-07	Endothelial cell-1
Bcam	2.37991e-11	0.80571	0.102	0.031	3.55487e-07	Endothelial cell-1
Ece1	2.74806e-11	0.755666	0.123	0.042	4.10478e-07	Endothelial cell-1
Arhgef12	3.68552e-11	0.772022	0.204	0.094	5.50506e-07	Endothelial cell-1
Rnase1	5.37866e-11	0.616052	0.156	0.061	8.0341e-07	Endothelial cell-1
Eif5	6.98337e-11	0.509522	0.486	0.339	1.04311e-06	Endothelial cell-1
Mfge8	7.29208e-11	0.729511	0.21	0.098	1.08922e-06	Endothelial cell-1
Isg15	1.26036e-10	0.613581	0.357	0.212	1.8826e-06	Endothelial cell-1
Rdx	1.35786e-10	0.852017	0.225	0.113	2.02823e-06	Endothelial cell-1
Adamts1	1.70092e-10	0.593791	0.288	0.158	2.54067e-06	Endothelial cell-1
Ehd2	2.01489e-10	0.773673	0.108	0.036	3.00965e-06	Endothelial cell-1
Tpm3	2.97767e-10	0.538674	0.426	0.283	4.44774e-06	Endothelial cell-1
Thbs1	3.05737e-10	0.441952	0.342	0.196	4.56679e-06	Endothelial cell-1
Hexim1	3.52175e-10	0.61653	0.393	0.254	5.26044e-06	Endothelial cell-1
Zg16	3.57679e-10	0.471955	0.147	0.057	5.34265e-06	Endothelial cell-1
Hmox1	5.20893e-10	0.296977	0.435	0.269	7.78059e-06	Endothelial cell-1
Try5	5.76418e-10	0.345642	0.252	0.13	8.60995e-06	Endothelial cell-1
Prss2	7.95843e-10	0.406814	0.234	0.117	1.18875e-05	Endothelial cell-1
Nedd9	8.08713e-10	0.679307	0.156	0.066	1.20797e-05	Endothelial cell-1
Wwc2	8.19145e-10	0.806346	0.108	0.038	1.22356e-05	Endothelial cell-1
Ptprg	8.45011e-10	0.740641	0.117	0.042	1.26219e-05	Endothelial cell-1
Tpm4	9.08594e-10	0.7171	0.258	0.143	1.35717e-05	Endothelial cell-1
Actn4	1.59453e-09	0.651402	0.189	0.089	2.38175e-05	Endothelial cell-1
Try4	1.60694e-09	0.601515	0.153	0.065	2.40029e-05	Endothelial cell-1
Hspa8	2.43578e-09	0.409144	0.589	0.469	3.63832e-05	Endothelial cell-1
Vamp3	2.83194e-09	0.743009	0.114	0.042	4.23007e-05	Endothelial cell-1
Ppp1r18	3.22959e-09	0.789322	0.105	0.037	4.82404e-05	Endothelial cell-1
Tiparp	3.24435e-09	0.672208	0.243	0.134	4.84609e-05	Endothelial cell-1
Nus1	6.51899e-09	0.765903	0.159	0.073	9.73741e-05	Endothelial cell-1
Rell1	7.60775e-09	0.605916	0.132	0.054	0.000113637	Endothelial cell-1
S100a10	7.62615e-09	0.576707	0.279	0.16	0.000113912	Endothelial cell-1
Klf7	9.46201e-09	0.698192	0.126	0.051	0.000141334	Endothelial cell-1
Myo1c	9.85551e-09	0.784862	0.114	0.044	0.000147212	Endothelial cell-1
Rbms1	1.01402e-08	0.665888	0.333	0.213	0.000151465	Endothelial cell-1
Col15a1	1.26788e-08	0.669484	0.153	0.068	0.000189383	Endothelial cell-1
Ccnd1	2.05311e-08	0.665888	0.144	0.063	0.000306674	Endothelial cell-1
Cd151	2.57979e-08	0.661667	0.102	0.038	0.000385343	Endothelial cell-1
Ppfibp1	3.20737e-08	0.80251	0.129	0.055	0.000479084	Endothelial cell-1
Ralb	3.32772e-08	0.626157	0.105	0.04	0.000497062	Endothelial cell-1
Dynll1	3.67648e-08	0.697212	0.186	0.095	0.000549156	Endothelial cell-1
Igfbp7	4.41274e-08	0.753408	0.147	0.068	0.000659131	Endothelial cell-1
Lmna	4.99678e-08	0.712398	0.192	0.1	0.000746369	Endothelial cell-1
Rhoc	5.25522e-08	0.762075	0.153	0.072	0.000784973	Endothelial cell-1
Ddx5	5.40201e-08	0.339599	0.652	0.566	0.000806899	Endothelial cell-1
Fermt2	6.53478e-08	0.721892	0.15	0.07	0.0009761	Endothelial cell-1
Noct	6.57589e-08	0.658426	0.126	0.054	0.000982241	Endothelial cell-1
Aplp2	1.02832e-07	0.445128	0.417	0.29	0.001536	Endothelial cell-1
9930111J21Rik2	1.03193e-07	0.674036	0.111	0.045	0.0015414	Endothelial cell-1
Elf2	1.05446e-07	0.640373	0.126	0.055	0.00157505	Endothelial cell-1
Bag3	1.07375e-07	0.573314	0.294	0.185	0.00160387	Endothelial cell-1
Tpm1	1.17961e-07	0.563201	0.195	0.103	0.00176198	Endothelial cell-1
Spink1	1.18263e-07	0.629867	0.138	0.062	0.00176649	Endothelial cell-1
Gimap6	1.29807e-07	0.520664	0.192	0.099	0.00193893	Endothelial cell-1
Pls3	1.47168e-07	0.677959	0.102	0.04	0.00219824	Endothelial cell-1
Gbp3	1.65851e-07	0.657798	0.18	0.093	0.00247731	Endothelial cell-1
Nfat5	2.95698e-07	0.659106	0.186	0.1	0.00441683	Endothelial cell-1
Cnn3	3.20735e-07	0.584338	0.189	0.101	0.00479081	Endothelial cell-1
Tshz2	3.2208e-07	0.688047	0.15	0.073	0.00481091	Endothelial cell-1
Picalm	3.25888e-07	0.506324	0.321	0.21	0.0048678	Endothelial cell-1
Cpd	3.65988e-07	0.656317	0.114	0.049	0.00546676	Endothelial cell-1
Ptma	3.66184e-07	0.395673	0.538	0.442	0.00546969	Endothelial cell-1
Calu	3.70715e-07	0.587975	0.258	0.16	0.00553737	Endothelial cell-1
Myl12a	5.40937e-07	0.545434	0.291	0.191	0.00807997	Endothelial cell-1
Ybx1	6.32454e-07	0.539414	0.321	0.216	0.00944697	Endothelial cell-1
Tmod3	7.37603e-07	0.668447	0.168	0.089	0.0110176	Endothelial cell-1
Mef2a	7.38128e-07	0.670254	0.138	0.067	0.0110254	Endothelial cell-1
Ets1	7.60131e-07	0.5566	0.195	0.107	0.0113541	Endothelial cell-1
Cd81	1.07775e-06	0.658731	0.234	0.144	0.0160984	Endothelial cell-1
Eif1	1.17157e-06	0.389163	0.511	0.412	0.0174998	Endothelial cell-1
Hspg2	1.41672e-06	0.501523	0.15	0.075	0.0211615	Endothelial cell-1
Tap2	1.55775e-06	0.558424	0.243	0.151	0.0232681	Endothelial cell-1
Cebpg	1.70489e-06	0.628645	0.129	0.062	0.025466	Endothelial cell-1
Tpst2	2.03582e-06	0.635713	0.129	0.062	0.0304091	Endothelial cell-1
Ctnna1	2.10284e-06	0.531651	0.198	0.113	0.0314101	Endothelial cell-1
Qk	2.208e-06	0.606799	0.18	0.101	0.0329809	Endothelial cell-1
Itm2b	2.43967e-06	0.393535	0.559	0.462	0.0364413	Endothelial cell-1
Irgm1	2.46787e-06	0.541075	0.228	0.139	0.0368626	Endothelial cell-1
Tgm2	2.71258e-06	0.77317	0.15	0.079	0.0405178	Endothelial cell-1
Sertad2	2.92842e-06	0.49427	0.129	0.062	0.0437418	Endothelial cell-1
Afdn	3.46854e-06	0.642556	0.111	0.051	0.0518096	Endothelial cell-1
Ppp1r2	3.99922e-06	0.565998	0.168	0.092	0.0597363	Endothelial cell-1
Hnrnpa2b1	4.67935e-06	0.352606	0.532	0.444	0.0698955	Endothelial cell-1
Brd2	7.18376e-06	0.411644	0.414	0.319	0.107304	Endothelial cell-1
Git1	9.1542e-06	0.645732	0.102	0.047	0.136736	Endothelial cell-1
Tnfrsf12a	1.05378e-05	0.565367	0.222	0.14	0.157404	Endothelial cell-1
Rars	1.21296e-05	0.539256	0.102	0.047	0.18118	Endothelial cell-1
F11r	1.25602e-05	0.371271	0.291	0.191	0.187612	Endothelial cell-1
Sec14l1	1.81999e-05	0.626278	0.102	0.048	0.271852	Endothelial cell-1
Hsp90aa1	1.99446e-05	0.376676	0.468	0.384	0.297912	Endothelial cell-1
Rps6ka3	2.22518e-05	0.555874	0.102	0.049	0.332375	Endothelial cell-1
Rab11a	2.35775e-05	0.610781	0.147	0.081	0.352176	Endothelial cell-1
Rnf213	2.79284e-05	0.538785	0.207	0.13	0.417167	Endothelial cell-1
S100a13	2.83968e-05	0.501464	0.228	0.148	0.424163	Endothelial cell-1
Psmb8	2.86046e-05	0.444774	0.309	0.221	0.427268	Endothelial cell-1
Macf1	3.36958e-05	0.462775	0.213	0.133	0.503314	Endothelial cell-1
Topors	3.71011e-05	0.513389	0.177	0.105	0.554179	Endothelial cell-1
Ifi203	3.92581e-05	0.441753	0.204	0.126	0.586398	Endothelial cell-1
Pomp	4.05555e-05	0.44463	0.294	0.21	0.605777	Endothelial cell-1
mt-Rnr1	4.22017e-05	0.2661	0.682	0.626	0.630367	Endothelial cell-1
Cenpb	4.45541e-05	0.605998	0.12	0.063	0.665504	Endothelial cell-1
Dnajb9	4.65307e-05	0.423246	0.27	0.185	0.695029	Endothelial cell-1
Nfkbia	4.66646e-05	0.333729	0.465	0.381	0.697029	Endothelial cell-1
Sh3bgrl	6.28214e-05	0.512922	0.219	0.144	0.938363	Endothelial cell-1
Erf	6.40002e-05	0.44853	0.102	0.05	0.955971	Endothelial cell-1
Parp14	6.67003e-05	0.43404	0.123	0.065	0.996303	Endothelial cell-1
Ncoa7	7.07355e-05	0.620104	0.102	0.052	1	Endothelial cell-1
Ivns1abp	7.10532e-05	0.541854	0.234	0.16	1	Endothelial cell-1
Psmb10	7.94109e-05	0.56221	0.204	0.133	1	Endothelial cell-1
Csrp1	8.13854e-05	0.494657	0.204	0.132	1	Endothelial cell-1
Ddit4	9.81349e-05	0.477856	0.153	0.09	1	Endothelial cell-1
Casp3	0.000108594	0.420613	0.129	0.071	1	Endothelial cell-1
Tapbp	0.000109178	0.381156	0.423	0.341	1	Endothelial cell-1
Ncl	0.000112757	0.255131	0.562	0.499	1	Endothelial cell-1
Anxa7	0.000118518	0.442088	0.108	0.056	1	Endothelial cell-1
Gnai2	0.000127506	0.45081	0.309	0.235	1	Endothelial cell-1
Ahnak	0.000132561	0.345145	0.327	0.241	1	Endothelial cell-1
Hspa1a	0.000151033	0.283805	0.258	0.177	1	Endothelial cell-1
Laptm4a	0.000237204	0.372348	0.408	0.335	1	Endothelial cell-1
Cflar	0.000288203	0.440643	0.168	0.105	1	Endothelial cell-1
S100a16	0.000299016	0.451792	0.15	0.091	1	Endothelial cell-1
Crk	0.000299101	0.555239	0.117	0.066	1	Endothelial cell-1
Pcbp1	0.000319637	0.465148	0.318	0.251	1	Endothelial cell-1
Ifit3	0.000378027	0.420008	0.177	0.113	1	Endothelial cell-1
Ddx3x	0.000392145	0.315782	0.429	0.355	1	Endothelial cell-1
Anxa2	0.000400255	0.380629	0.18	0.115	1	Endothelial cell-1
Mcl1	0.000412711	0.378025	0.408	0.345	1	Endothelial cell-1
Prkx	0.000442639	0.503808	0.135	0.081	1	Endothelial cell-1
Pcna	0.000464236	0.407364	0.162	0.102	1	Endothelial cell-1
Rpl34	0.000464296	0.255056	0.619	0.584	1	Endothelial cell-1
Sh3glb1	0.000499932	0.432196	0.216	0.151	1	Endothelial cell-1
Ifit1	0.000649105	0.398417	0.168	0.11	1	Endothelial cell-1
Tpm3-rs7	0.000651938	0.524584	0.177	0.118	1	Endothelial cell-1
Pkm	0.000667032	0.448268	0.171	0.111	1	Endothelial cell-1
Hbegf	0.000750451	0.250145	0.27	0.192	1	Endothelial cell-1
Hspa1b	0.00079266	0.362629	0.183	0.122	1	Endothelial cell-1
Mef2c	0.000863887	0.361073	0.117	0.068	1	Endothelial cell-1
Pvr	0.000919207	0.47671	0.132	0.081	1	Endothelial cell-1
Clec2d	0.000951428	0.561582	0.138	0.087	1	Endothelial cell-1
Msl2	0.00101611	0.481275	0.111	0.065	1	Endothelial cell-1
Rap1b	0.00104066	0.370279	0.27	0.204	1	Endothelial cell-1
Trim25	0.001151	0.434162	0.141	0.089	1	Endothelial cell-1
Pttg1	0.00115156	0.45131	0.126	0.077	1	Endothelial cell-1
Hmgn5	0.0012568	0.645431	0.114	0.07	1	Endothelial cell-1
Anp32a	0.00137603	0.379515	0.276	0.212	1	Endothelial cell-1
Cggbp1	0.00153034	0.533199	0.159	0.107	1	Endothelial cell-1
Txnip	0.00162186	0.416539	0.159	0.105	1	Endothelial cell-1
Eif6	0.0016505	0.345133	0.171	0.114	1	Endothelial cell-1
Smc1a	0.00171667	0.460516	0.177	0.123	1	Endothelial cell-1
Sde2	0.00203615	0.482247	0.15	0.101	1	Endothelial cell-1
Psmd7	0.00226124	0.578415	0.162	0.113	1	Endothelial cell-1
Rbbp6	0.00253678	0.436535	0.24	0.184	1	Endothelial cell-1
Reg2	0.0025498	0.316276	0.102	0.06	1	Endothelial cell-1
Ing1	0.00255397	0.544333	0.147	0.099	1	Endothelial cell-1
Serinc1	0.00263442	0.522609	0.144	0.097	1	Endothelial cell-1
Map4	0.00273147	0.396393	0.12	0.075	1	Endothelial cell-1
Sdcbp	0.00424415	0.318672	0.207	0.151	1	Endothelial cell-1
Itgb1	0.00448342	0.347633	0.306	0.248	1	Endothelial cell-1
Hes1	0.00485873	0.350818	0.222	0.169	1	Endothelial cell-1
Etnk1	0.00553087	0.457862	0.114	0.074	1	Endothelial cell-1
Fmo2	0.00560393	0.256954	0.159	0.108	1	Endothelial cell-1
Dync1h1	0.00596053	0.447908	0.12	0.079	1	Endothelial cell-1
Maff	0.00601964	0.384128	0.147	0.101	1	Endothelial cell-1
Wsb1	0.0065581	0.307556	0.18	0.129	1	Endothelial cell-1
Rhoj	0.00688209	0.335036	0.105	0.066	1	Endothelial cell-1
Rbpms	0.00695309	0.450044	0.135	0.092	1	Endothelial cell-1
Gm9800	0.00703977	0.348541	0.204	0.153	1	Endothelial cell-1
1810013L24Rik	0.00719578	0.42749	0.105	0.067	1	Endothelial cell-1
Ankrd11	0.0077866	0.298704	0.162	0.114	1	Endothelial cell-1
Spag9	0.00793709	0.359803	0.159	0.111	1	Endothelial cell-1
Gls	0.00800667	0.250499	0.168	0.119	1	Endothelial cell-1
Slc38a2	0.00856438	0.277226	0.282	0.228	1	Endothelial cell-1
Elovl5	0.00869847	0.500903	0.12	0.081	1	Endothelial cell-1
Capns1	0.00888873	0.378069	0.147	0.103	1	Endothelial cell-1
Dcn	0	2.47255	0.965	0.114	0	Mesenchymal cell-1
Gsn	2.36073e-271	2.34775	0.894	0.122	3.52622e-267	Mesenchymal cell-1
Col1a2	2.02848e-263	2.31458	0.81	0.09	3.02994e-259	Mesenchymal cell-1
Serping1	3.83097e-241	2.17258	0.839	0.116	5.72232e-237	Mesenchymal cell-1
Dpep1	4.56316e-200	2.19385	0.648	0.077	6.81599e-196	Mesenchymal cell-1
Igfbp4	2.47616e-170	2.02362	0.642	0.091	3.69864e-166	Mesenchymal cell-1
Col1a1	7.7705e-160	1.98654	0.558	0.068	1.16068e-155	Mesenchymal cell-1
Sparc	1.48845e-156	1.7264	0.884	0.233	2.22329e-152	Mesenchymal cell-1
Clec3b	8.55885e-151	2.21147	0.503	0.059	1.27844e-146	Mesenchymal cell-1
Col6a2	1.41974e-149	2.02743	0.545	0.072	2.12067e-145	Mesenchymal cell-1
C1s1	4.71542e-148	1.9867	0.542	0.072	7.04343e-144	Mesenchymal cell-1
Ogn	8.5433e-148	2.01412	0.513	0.062	1.27611e-143	Mesenchymal cell-1
Col3a1	2.09509e-143	1.9374	0.526	0.068	3.12944e-139	Mesenchymal cell-1
C3	2.61391e-136	1.95619	0.694	0.155	3.9044e-132	Mesenchymal cell-1
Gpx3	1.15854e-133	2.03883	0.545	0.085	1.73051e-129	Mesenchymal cell-1
Col6a1	1.23564e-129	1.94307	0.468	0.059	1.84568e-125	Mesenchymal cell-1
Penk	1.31093e-126	1.99964	0.471	0.063	1.95813e-122	Mesenchymal cell-1
Lpl	3.5647e-123	1.87784	0.539	0.089	5.3246e-119	Mesenchymal cell-1
Dpt	4.85901e-118	1.99625	0.442	0.059	7.2579e-114	Mesenchymal cell-1
Bgn	8.20599e-107	1.84552	0.439	0.066	1.22573e-102	Mesenchymal cell-1
Fstl1	2.036e-104	1.93922	0.452	0.073	3.04118e-100	Mesenchymal cell-1
C1ra	4.29871e-102	1.84094	0.442	0.072	6.42099e-98	Mesenchymal cell-1
Crispld2	3.33007e-99	1.82175	0.4	0.057	4.97413e-95	Mesenchymal cell-1
Ccl11	3.06812e-96	1.9238	0.345	0.043	4.58285e-92	Mesenchymal cell-1
Abca8a	5.89292e-95	1.85814	0.365	0.049	8.80225e-91	Mesenchymal cell-1
Apod	1.08458e-94	1.75962	0.397	0.058	1.62004e-90	Mesenchymal cell-1
Pdgfra	1.52882e-88	1.84585	0.306	0.036	2.2836e-84	Mesenchymal cell-1
Nid1	1.40775e-87	1.56682	0.477	0.096	2.10276e-83	Mesenchymal cell-1
Timp2	8.42155e-86	1.69566	0.571	0.159	1.25793e-81	Mesenchymal cell-1
Col6a3	1.79485e-85	1.93891	0.319	0.042	2.68097e-81	Mesenchymal cell-1
Cygb	5.02144e-83	1.87234	0.326	0.045	7.50053e-79	Mesenchymal cell-1
Serpine2	9.66954e-83	1.86075	0.381	0.065	1.44434e-78	Mesenchymal cell-1
Prelp	3.23489e-81	1.80681	0.361	0.059	4.83196e-77	Mesenchymal cell-1
Ms4a4d	3.05237e-80	1.79507	0.345	0.054	4.55933e-76	Mesenchymal cell-1
Ifi205	2.06369e-79	1.71441	0.332	0.05	3.08253e-75	Mesenchymal cell-1
Smoc2	2.00008e-77	1.79041	0.294	0.038	2.98752e-73	Mesenchymal cell-1
Pcolce	1.01545e-72	1.68469	0.274	0.036	1.51678e-68	Mesenchymal cell-1
Pla1a	8.3075e-72	1.72475	0.313	0.049	1.24089e-67	Mesenchymal cell-1
S100a6	1.36249e-68	1.34761	0.6	0.198	2.03515e-64	Mesenchymal cell-1
Serpinh1	9.67026e-65	1.51476	0.477	0.135	1.44445e-60	Mesenchymal cell-1
Itih5	1.00969e-63	1.58997	0.355	0.072	1.50817e-59	Mesenchymal cell-1
Plxdc2	9.23387e-60	1.61252	0.242	0.034	1.37926e-55	Mesenchymal cell-1
Htra3	1.42485e-59	1.72239	0.223	0.028	2.1283e-55	Mesenchymal cell-1
Plpp3	3.49561e-59	1.35647	0.471	0.136	5.2214e-55	Mesenchymal cell-1
Col4a1	1.86295e-56	1.25028	0.548	0.185	2.78269e-52	Mesenchymal cell-1
Rnase4	3.25341e-56	1.68154	0.31	0.063	4.85962e-52	Mesenchymal cell-1
Lum	3.31106e-56	1.59215	0.219	0.029	4.94574e-52	Mesenchymal cell-1
Scn7a	4.44573e-55	1.50466	0.239	0.036	6.64058e-51	Mesenchymal cell-1
Loxl2	2.78527e-53	1.54635	0.271	0.049	4.16036e-49	Mesenchymal cell-1
Tnfaip6	4.6506e-52	1.64217	0.223	0.033	6.9466e-48	Mesenchymal cell-1
Ccdc80	2.41223e-51	1.53177	0.216	0.032	3.60315e-47	Mesenchymal cell-1
Inmt	4.7975e-49	1.48983	0.155	0.015	7.16603e-45	Mesenchymal cell-1
Adamts5	5.81323e-49	1.5924	0.274	0.055	8.68323e-45	Mesenchymal cell-1
Klf4	1.72276e-48	1.3201	0.539	0.22	2.57328e-44	Mesenchymal cell-1
Fbln2	1.51069e-47	1.47827	0.274	0.056	2.25652e-43	Mesenchymal cell-1
Mgp	8.8647e-46	1.68887	0.255	0.049	1.32412e-41	Mesenchymal cell-1
Gfpt2	1.18349e-44	1.41754	0.177	0.024	1.76778e-40	Mesenchymal cell-1
Egr1	4.43737e-44	0.902644	0.852	0.584	6.6281e-40	Mesenchymal cell-1
Lpar1	7.07375e-44	1.53886	0.184	0.027	1.05661e-39	Mesenchymal cell-1
Lox	8.1861e-43	1.46519	0.197	0.031	1.22276e-38	Mesenchymal cell-1
Htra1	9.9078e-43	1.45943	0.161	0.02	1.47993e-38	Mesenchymal cell-1
Lamb1	3.90761e-42	1.4802	0.252	0.053	5.83679e-38	Mesenchymal cell-1
Sparcl1	1.13133e-41	1.32264	0.303	0.076	1.68987e-37	Mesenchymal cell-1
Mxra8	5.81524e-41	1.45878	0.168	0.024	8.68623e-37	Mesenchymal cell-1
Plau	1.41676e-40	1.43426	0.184	0.029	2.11621e-36	Mesenchymal cell-1
Sdc2	4.17759e-40	1.51958	0.232	0.048	6.24006e-36	Mesenchymal cell-1
Ifitm3	1.66256e-39	0.829671	0.755	0.44	2.48337e-35	Mesenchymal cell-1
Col15a1	5.61578e-38	1.39986	0.255	0.06	8.3883e-34	Mesenchymal cell-1
Igfbp6	6.90415e-38	1.36425	0.161	0.024	1.03127e-33	Mesenchymal cell-1
Ifi204	2.26754e-37	1.35239	0.232	0.051	3.38702e-33	Mesenchymal cell-1
Mmp2	3.16242e-37	1.46875	0.174	0.028	4.72371e-33	Mesenchymal cell-1
Vgll3	3.17625e-37	1.37048	0.165	0.025	4.74437e-33	Mesenchymal cell-1
Srpx	3.74998e-36	1.37677	0.177	0.03	5.60135e-32	Mesenchymal cell-1
Ltbp1	4.49501e-36	1.27703	0.135	0.017	6.7142e-32	Mesenchymal cell-1
Mfap5	5.3638e-35	1.31601	0.168	0.028	8.01191e-31	Mesenchymal cell-1
Galnt15	5.37927e-35	1.35512	0.181	0.033	8.03501e-31	Mesenchymal cell-1
Angptl2	9.16905e-35	1.19266	0.116	0.013	1.36958e-30	Mesenchymal cell-1
Col5a2	2.44959e-34	1.31779	0.171	0.03	3.65895e-30	Mesenchymal cell-1
Ddr2	3.33658e-34	1.35531	0.165	0.028	4.98385e-30	Mesenchymal cell-1
Cxcl1	9.85477e-34	1.30566	0.352	0.12	1.47201e-29	Mesenchymal cell-1
Atp1a2	1.19071e-33	1.38822	0.145	0.022	1.77856e-29	Mesenchymal cell-1
Ly6a	1.39648e-33	0.720757	0.826	0.589	2.08592e-29	Mesenchymal cell-1
Col14a1	4.53816e-33	1.30462	0.171	0.031	6.77865e-29	Mesenchymal cell-1
Ifi207	5.4993e-33	1.45345	0.2	0.042	8.2143e-29	Mesenchymal cell-1
Dact1	1.81548e-32	1.29607	0.126	0.017	2.71178e-28	Mesenchymal cell-1
Cyp1b1	6.89863e-32	1.41569	0.155	0.026	1.03045e-27	Mesenchymal cell-1
Fbn1	7.62431e-32	1.42433	0.184	0.037	1.13884e-27	Mesenchymal cell-1
Lamp2	5.02278e-31	1.05542	0.474	0.227	7.50253e-27	Mesenchymal cell-1
Col5a3	2.75772e-30	1.29846	0.135	0.021	4.11921e-26	Mesenchymal cell-1
Sod3	5.53352e-30	1.29712	0.168	0.033	8.26543e-26	Mesenchymal cell-1
Cxcl14	5.54581e-30	1.31038	0.142	0.023	8.28378e-26	Mesenchymal cell-1
Gdf10	7.34498e-30	1.38255	0.135	0.021	1.09712e-25	Mesenchymal cell-1
Prrx1	8.65569e-30	1.25392	0.116	0.015	1.2929e-25	Mesenchymal cell-1
Fbln7	2.58349e-29	1.42284	0.126	0.018	3.85896e-25	Mesenchymal cell-1
Col4a2	5.12509e-29	1.0698	0.355	0.131	7.65534e-25	Mesenchymal cell-1
Ifi203	9.59342e-29	1.17923	0.326	0.116	1.43297e-24	Mesenchymal cell-1
Lama2	1.15515e-28	1.27603	0.129	0.02	1.72544e-24	Mesenchymal cell-1
Gpc3	1.54203e-28	1.22913	0.116	0.016	2.30332e-24	Mesenchymal cell-1
Adm	1.64117e-28	1.33033	0.187	0.042	2.45141e-24	Mesenchymal cell-1
Laptm4a	1.72849e-28	0.901544	0.561	0.322	2.58185e-24	Mesenchymal cell-1
Aebp1	2.41084e-28	1.22841	0.142	0.025	3.60107e-24	Mesenchymal cell-1
Nmb	1.54725e-27	1.38114	0.132	0.022	2.31113e-23	Mesenchymal cell-1
Vegfd	1.9228e-27	1.09274	0.103	0.013	2.87208e-23	Mesenchymal cell-1
Col5a1	2.12404e-27	1.2208	0.139	0.024	3.17268e-23	Mesenchymal cell-1
Hspg2	2.87594e-27	1.22685	0.235	0.068	4.2958e-23	Mesenchymal cell-1
Ace	2.97183e-27	1.126	0.161	0.033	4.43902e-23	Mesenchymal cell-1
Ar	1.0885e-26	1.31347	0.132	0.023	1.62589e-22	Mesenchymal cell-1
Lrp1	3.85458e-26	1.28725	0.171	0.039	5.75759e-22	Mesenchymal cell-1
Axl	8.55571e-26	1.22948	0.194	0.049	1.27797e-21	Mesenchymal cell-1
Enpp2	2.07055e-25	1.24052	0.145	0.029	3.09278e-21	Mesenchymal cell-1
Steap4	3.41539e-25	1.20091	0.135	0.025	5.10157e-21	Mesenchymal cell-1
Ecm2	3.89693e-25	1.30841	0.158	0.034	5.82085e-21	Mesenchymal cell-1
Hsd11b1	1.04441e-24	1.36077	0.148	0.031	1.56003e-20	Mesenchymal cell-1
Lamc1	1.10764e-24	1.27628	0.19	0.05	1.65448e-20	Mesenchymal cell-1
Has1	1.53095e-24	1.43474	0.126	0.022	2.28678e-20	Mesenchymal cell-1
Thbs1	2.03614e-24	1.04383	0.413	0.191	3.04138e-20	Mesenchymal cell-1
Emp1	1.16055e-23	1.05959	0.303	0.114	1.73351e-19	Mesenchymal cell-1
Akap12	1.99039e-23	1.16267	0.206	0.059	2.97305e-19	Mesenchymal cell-1
Ltbp4	4.3362e-23	1.26663	0.177	0.046	6.47698e-19	Mesenchymal cell-1
Hspa5	4.907e-23	0.463532	0.9	0.796	7.32958e-19	Mesenchymal cell-1
Ogfrl1	5.97633e-23	1.35156	0.184	0.05	8.92684e-19	Mesenchymal cell-1
Svep1	6.4745e-23	1.15578	0.132	0.026	9.67097e-19	Mesenchymal cell-1
Fam198b	1.83799e-22	1.17906	0.123	0.023	2.7454e-18	Mesenchymal cell-1
Abi3bp	1.91908e-22	1.15856	0.113	0.02	2.86653e-18	Mesenchymal cell-1
Scara5	3.00781e-22	1.11956	0.119	0.022	4.49277e-18	Mesenchymal cell-1
Cd63	3.36161e-22	1.03142	0.39	0.192	5.02123e-18	Mesenchymal cell-1
Cald1	3.38391e-22	1.01084	0.229	0.074	5.05455e-18	Mesenchymal cell-1
Olfml3	4.28632e-22	1.15123	0.11	0.019	6.40248e-18	Mesenchymal cell-1
Hk2	5.78853e-22	1.28541	0.145	0.033	8.64632e-18	Mesenchymal cell-1
Tuba1a	1.63217e-21	1.02571	0.294	0.116	2.43797e-17	Mesenchymal cell-1
Ctsl	2.22592e-21	1.14965	0.297	0.122	3.32485e-17	Mesenchymal cell-1
Mnda	2.76574e-21	1.12497	0.158	0.04	4.13118e-17	Mesenchymal cell-1
Celf2	2.87689e-21	0.934768	0.394	0.189	4.29721e-17	Mesenchymal cell-1
Rcn3	4.78139e-21	1.0809	0.119	0.024	7.14197e-17	Mesenchymal cell-1
Ccl7	8.12563e-21	1.09966	0.148	0.035	1.21372e-16	Mesenchymal cell-1
Lhfp	9.99979e-21	1.01502	0.106	0.019	1.49367e-16	Mesenchymal cell-1
Vim	1.06114e-20	0.737551	0.474	0.246	1.58502e-16	Mesenchymal cell-1
Slit3	2.18971e-20	1.1543	0.103	0.018	3.27077e-16	Mesenchymal cell-1
C2	2.49587e-20	1.13607	0.123	0.026	3.72808e-16	Mesenchymal cell-1
Plac8	2.71455e-20	0.516709	0.484	0.237	4.05472e-16	Mesenchymal cell-1
Slc43a3	6.39562e-20	1.13372	0.242	0.088	9.55314e-16	Mesenchymal cell-1
Fos	7.0859e-20	0.701311	0.574	0.372	1.05842e-15	Mesenchymal cell-1
Plat	8.29946e-20	1.13328	0.11	0.021	1.23969e-15	Mesenchymal cell-1
Cxcl9	2.29201e-19	1.28739	0.171	0.048	3.42357e-15	Mesenchymal cell-1
Fn1	2.35652e-19	1.10769	0.126	0.028	3.51993e-15	Mesenchymal cell-1
Fam102b	2.40355e-19	0.993869	0.11	0.022	3.59018e-15	Mesenchymal cell-1
Zbtb20	2.44029e-19	0.947655	0.439	0.249	3.64506e-15	Mesenchymal cell-1
Ecm1	3.48657e-19	1.05551	0.129	0.03	5.20788e-15	Mesenchymal cell-1
B2m	7.92942e-19	0.394084	0.887	0.805	1.18442e-14	Mesenchymal cell-1
Gstm1	5.35664e-18	0.817101	0.381	0.196	8.00121e-14	Mesenchymal cell-1
Nav1	1.04474e-17	1.08518	0.142	0.038	1.56054e-13	Mesenchymal cell-1
Ptgfrn	1.30303e-17	1.05878	0.113	0.025	1.94634e-13	Mesenchymal cell-1
Fkbp9	1.4174e-17	1.0914	0.165	0.05	2.11718e-13	Mesenchymal cell-1
Rhoj	1.61596e-17	1.03212	0.184	0.06	2.41376e-13	Mesenchymal cell-1
Il6	2.24779e-17	1.03823	0.113	0.025	3.35753e-13	Mesenchymal cell-1
Entpd2	4.1691e-17	1.14464	0.126	0.031	6.22739e-13	Mesenchymal cell-1
Atf5	1.01224e-16	1.18905	0.2	0.073	1.51198e-12	Mesenchymal cell-1
Gm8292	1.34352e-16	1.03054	0.161	0.05	2.00682e-12	Mesenchymal cell-1
Nedd4	1.47708e-16	0.943769	0.294	0.137	2.20632e-12	Mesenchymal cell-1
Man2a1	1.70834e-16	1.06636	0.252	0.106	2.55175e-12	Mesenchymal cell-1
C4b	1.84897e-16	0.943799	0.306	0.146	2.7618e-12	Mesenchymal cell-1
Antxr2	3.06455e-16	0.972489	0.113	0.027	4.57752e-12	Mesenchymal cell-1
Itm2a	3.40463e-16	1.02194	0.106	0.024	5.0855e-12	Mesenchymal cell-1
Vcan	4.70382e-16	1.01011	0.103	0.023	7.0261e-12	Mesenchymal cell-1
Ccl2	6.65574e-16	1.02869	0.129	0.034	9.94169e-12	Mesenchymal cell-1
Itm2b	2.01892e-15	0.529012	0.619	0.457	3.01565e-11	Mesenchymal cell-1
Gstm2	5.57335e-15	1.16377	0.161	0.054	8.32491e-11	Mesenchymal cell-1
Fosb	5.64714e-15	0.72698	0.565	0.403	8.43513e-11	Mesenchymal cell-1
Cd34	5.81985e-15	0.878511	0.235	0.098	8.69311e-11	Mesenchymal cell-1
Slfn5	7.7136e-15	0.785496	0.316	0.153	1.15218e-10	Mesenchymal cell-1
Steap3	7.72503e-15	1.06948	0.11	0.028	1.15389e-10	Mesenchymal cell-1
Klf9	8.65584e-15	0.892227	0.323	0.166	1.29292e-10	Mesenchymal cell-1
Spon1	1.03425e-14	1.06775	0.11	0.028	1.54486e-10	Mesenchymal cell-1
2022-09-08	1.04888e-14	1.0436	0.123	0.034	1.56671e-10	Mesenchymal cell-1
Aldh1a1	1.50402e-14	0.99641	0.216	0.088	2.24655e-10	Mesenchymal cell-1
Mmp14	5.01695e-14	0.951683	0.152	0.05	7.49382e-10	Mesenchymal cell-1
Ptgs2	6.16517e-14	1.17958	0.145	0.046	9.20891e-10	Mesenchymal cell-1
Lama4	1.14519e-13	0.899701	0.145	0.047	1.71057e-09	Mesenchymal cell-1
H6pd	1.71815e-13	1.02764	0.145	0.048	2.5664e-09	Mesenchymal cell-1
Pros1	2.98433e-13	0.996898	0.152	0.053	4.45769e-09	Mesenchymal cell-1
P4ha1	6.22441e-13	1.02659	0.174	0.068	9.2974e-09	Mesenchymal cell-1
Mt2	1.66654e-12	1.1196	0.258	0.131	2.48932e-08	Mesenchymal cell-1
Nfix	2.27116e-12	0.763612	0.313	0.17	3.39243e-08	Mesenchymal cell-1
Xdh	2.85391e-12	0.876079	0.213	0.094	4.26289e-08	Mesenchymal cell-1
Mt1	3.17226e-12	0.707547	0.5	0.353	4.7384e-08	Mesenchymal cell-1
Maf	9.08805e-12	1.03489	0.113	0.035	1.35748e-07	Mesenchymal cell-1
Ebf1	2.06203e-11	0.884289	0.177	0.073	3.08005e-07	Mesenchymal cell-1
Rrbp1	2.10635e-11	0.74279	0.358	0.221	3.14626e-07	Mesenchymal cell-1
Serpine1	2.3526e-11	0.908789	0.11	0.034	3.51408e-07	Mesenchymal cell-1
Ifitm2	2.38703e-11	0.746386	0.342	0.205	3.5655e-07	Mesenchymal cell-1
Ppic	3.24068e-11	0.884938	0.11	0.034	4.8406e-07	Mesenchymal cell-1
Anxa1	5.50045e-11	0.838704	0.148	0.057	8.21602e-07	Mesenchymal cell-1
Csf1	9.25937e-11	0.899877	0.148	0.057	1.38307e-06	Mesenchymal cell-1
Fcgrt	9.42299e-11	0.937669	0.129	0.046	1.40751e-06	Mesenchymal cell-1
Ctsb	1.15319e-10	0.526305	0.384	0.246	1.72252e-06	Mesenchymal cell-1
Reg3b	2.40784e-10	0.418618	0.294	0.16	3.59658e-06	Mesenchymal cell-1
Tgfbr3	6.00014e-10	0.887858	0.103	0.034	8.96242e-06	Mesenchymal cell-1
Cyb5a	6.62519e-10	0.862622	0.265	0.149	9.89604e-06	Mesenchymal cell-1
Glul	7.57099e-10	0.695457	0.345	0.217	1.13088e-05	Mesenchymal cell-1
Pdia3	1.68933e-09	0.565413	0.526	0.434	2.52336e-05	Mesenchymal cell-1
Lgals3bp	1.72152e-09	0.832359	0.268	0.155	2.57144e-05	Mesenchymal cell-1
Mndal	3.67931e-09	0.71814	0.255	0.139	5.49578e-05	Mesenchymal cell-1
Calu	3.70142e-09	0.770553	0.271	0.159	5.52882e-05	Mesenchymal cell-1
Ryk	5.12491e-09	0.851182	0.132	0.053	7.65508e-05	Mesenchymal cell-1
Lifr	9.41326e-09	0.963834	0.119	0.047	0.000140606	Mesenchymal cell-1
Meg3	1.0805e-08	0.939576	0.126	0.051	0.000161394	Mesenchymal cell-1
Cp	1.40559e-08	0.435876	0.439	0.289	0.000209952	Mesenchymal cell-1
Lgals1	1.82951e-08	0.781534	0.216	0.116	0.000273274	Mesenchymal cell-1
Ahnak	2.0077e-08	0.563791	0.361	0.238	0.000299891	Mesenchymal cell-1
Bag3	3.54698e-08	0.711115	0.294	0.186	0.000529813	Mesenchymal cell-1
Bicc1	5.08288e-08	0.774743	0.216	0.121	0.000759229	Mesenchymal cell-1
Grb10	9.01455e-08	0.903003	0.106	0.042	0.0013465	Mesenchymal cell-1
Cebpd	9.21281e-08	0.852825	0.113	0.046	0.00137612	Mesenchymal cell-1
Tgfbr2	1.44256e-07	0.673535	0.123	0.051	0.00215475	Mesenchymal cell-1
Slc1a5	2.01324e-07	0.772661	0.155	0.075	0.00300717	Mesenchymal cell-1
Pdia6	2.72061e-07	0.772198	0.235	0.142	0.00406377	Mesenchymal cell-1
Gadd45g	6.74761e-07	0.803661	0.106	0.045	0.0100789	Mesenchymal cell-1
Cd47	1.16426e-06	0.523647	0.368	0.266	0.0173905	Mesenchymal cell-1
Igf1r	1.25864e-06	0.733831	0.139	0.067	0.0188002	Mesenchymal cell-1
Id3	1.40137e-06	0.568628	0.21	0.12	0.0209323	Mesenchymal cell-1
Marcks	2.31272e-06	0.746922	0.168	0.091	0.0345451	Mesenchymal cell-1
Zbtb16	2.53543e-06	0.756155	0.119	0.056	0.0378717	Mesenchymal cell-1
Adamts1	2.63682e-06	0.580266	0.255	0.162	0.0393861	Mesenchymal cell-1
Sptbn1	2.79578e-06	0.436768	0.352	0.246	0.0417605	Mesenchymal cell-1
Npc2	2.9008e-06	0.581469	0.303	0.21	0.0433292	Mesenchymal cell-1
Adh1	3.45616e-06	0.64372	0.148	0.077	0.0516247	Mesenchymal cell-1
AW112010	5.87884e-06	0.564134	0.239	0.15	0.0878123	Mesenchymal cell-1
Tshz2	7.58532e-06	0.680172	0.142	0.075	0.113302	Mesenchymal cell-1
Rbms3	8.1137e-06	0.824299	0.145	0.078	0.121194	Mesenchymal cell-1
Igfbp7	8.32022e-06	0.61567	0.135	0.069	0.124279	Mesenchymal cell-1
Grn	9.1181e-06	0.538771	0.31	0.221	0.136197	Mesenchymal cell-1
Tnfaip2	1.17112e-05	0.620569	0.11	0.051	0.17493	Mesenchymal cell-1
Vkorc1	1.3587e-05	0.700944	0.132	0.069	0.202948	Mesenchymal cell-1
Socs3	1.53969e-05	0.648202	0.139	0.074	0.229984	Mesenchymal cell-1
Ppp1r2	1.88668e-05	0.749496	0.161	0.093	0.281813	Mesenchymal cell-1
Stim1	2.51873e-05	0.715498	0.139	0.075	0.376222	Mesenchymal cell-1
Nfia	2.5841e-05	0.790134	0.129	0.069	0.385987	Mesenchymal cell-1
Nr4a1	3.15271e-05	0.471643	0.435	0.357	0.47092	Mesenchymal cell-1
2022-09-11	3.68227e-05	0.774266	0.126	0.067	0.550021	Mesenchymal cell-1
Ssh2	3.9339e-05	0.53111	0.116	0.058	0.587606	Mesenchymal cell-1
Hspb8	5.20705e-05	0.450224	0.213	0.134	0.777777	Mesenchymal cell-1
Cavin1	5.50973e-05	0.559059	0.19	0.118	0.822988	Mesenchymal cell-1
Amotl2	6.46074e-05	0.56572	0.161	0.095	0.965041	Mesenchymal cell-1
Cd63-ps	7.3206e-05	0.692921	0.139	0.079	1	Mesenchymal cell-1
Rnd3	8.3511e-05	0.778472	0.129	0.072	1	Mesenchymal cell-1
Iigp1	0.000111396	0.362098	0.345	0.256	1	Mesenchymal cell-1
Phlda1	0.000124424	0.677005	0.123	0.067	1	Mesenchymal cell-1
Rora	0.000138885	0.602702	0.161	0.098	1	Mesenchymal cell-1
Ski	0.000285262	0.645274	0.123	0.071	1	Mesenchymal cell-1
Glg1	0.000378312	0.628858	0.19	0.13	1	Mesenchymal cell-1
Oat	0.000411369	0.548169	0.123	0.071	1	Mesenchymal cell-1
Fndc3b	0.000664494	0.70295	0.142	0.091	1	Mesenchymal cell-1
Malat1	0.00077093	0.303272	0.561	0.527	1	Mesenchymal cell-1
S100a16	0.000861299	0.631464	0.145	0.092	1	Mesenchymal cell-1
Gbp7	0.00110613	0.506242	0.258	0.195	1	Mesenchymal cell-1
App	0.00113892	0.284697	0.465	0.398	1	Mesenchymal cell-1
Pnliprp1	0.00147319	0.343278	0.171	0.115	1	Mesenchymal cell-1
Rbms1	0.00171272	0.407883	0.277	0.218	1	Mesenchymal cell-1
Ckap4	0.00174257	0.592255	0.132	0.084	1	Mesenchymal cell-1
Ifi27l2a	0.00191294	0.5037	0.245	0.189	1	Mesenchymal cell-1
Hsp90b1	0.00239208	0.303031	0.484	0.454	1	Mesenchymal cell-1
Ifit3	0.00321385	0.616505	0.165	0.115	1	Mesenchymal cell-1
Ppp1r10	0.00358905	0.595795	0.21	0.159	1	Mesenchymal cell-1
P4hb	0.00394997	0.498353	0.177	0.129	1	Mesenchymal cell-1
Calr	0.00418126	0.284171	0.526	0.51	1	Mesenchymal cell-1
Ifi47	0.00451223	0.447001	0.187	0.136	1	Mesenchymal cell-1
Fmo2	0.00452705	0.453348	0.158	0.109	1	Mesenchymal cell-1
Gbp2	0.0049672	0.282653	0.329	0.269	1	Mesenchymal cell-1
Itgb1	0.00616066	0.441061	0.294	0.25	1	Mesenchymal cell-1
Dag1	0.0062104	0.483234	0.116	0.076	1	Mesenchymal cell-1
Serpinb6a	0.00637541	0.574635	0.177	0.133	1	Mesenchymal cell-1
Tceal9	0.0065054	0.535323	0.271	0.23	1	Mesenchymal cell-1
Map4k4	0.00735866	0.489217	0.142	0.099	1	Mesenchymal cell-1
Osmr	0.00768901	0.548366	0.106	0.069	1	Mesenchymal cell-1
Add3	0.007922	0.510354	0.135	0.094	1	Mesenchymal cell-1
Ier5	0.00840528	0.635424	0.229	0.187	1	Mesenchymal cell-1
Maged1	0.00860604	0.422899	0.11	0.071	1	Mesenchymal cell-1
Selenow	0.00867314	0.463737	0.287	0.251	1	Mesenchymal cell-1
Pten	0.00976147	0.51514	0.142	0.101	1	Mesenchymal cell-1
Jchain	0	3.7389	0.826	0.06	0	Plasma cell
Mzb1	1.49827e-280	1.88029	0.645	0.036	2.23797e-276	Plasma cell
Iglv1	1.01239e-267	2.25763	0.388	0.004	1.51221e-263	Plasma cell
Ighm	5.12655e-241	3.33517	0.943	0.203	7.65753e-237	Plasma cell
Txndc5	1.00482e-190	1.44594	0.395	0.017	1.50091e-186	Plasma cell
Igkc	9.31759e-188	3.88639	0.99	0.38	1.39177e-183	Plasma cell
Slpi	5.91971e-181	2.07365	0.351	0.013	8.84227e-177	Plasma cell
Derl3	7.44971e-170	1.1547	0.291	0.007	1.11276e-165	Plasma cell
Pou2af1	2.88383e-160	1.22241	0.368	0.02	4.30758e-156	Plasma cell
Sec11c	3.58951e-142	1.31613	0.656	0.101	5.36165e-138	Plasma cell
Xbp1	1.51433e-134	1.34357	0.662	0.111	2.26195e-130	Plasma cell
Iglc2	3.07073e-133	1.9643	0.495	0.055	4.58674e-129	Plasma cell
Fam214a	1.00708e-132	1.10157	0.304	0.016	1.50427e-128	Plasma cell
Slamf7	2.81615e-120	1.02661	0.385	0.035	4.20649e-116	Plasma cell
Creld2	1.28973e-111	1.15296	0.348	0.031	1.92647e-107	Plasma cell
Lax1	1.25597e-104	0.829188	0.214	0.009	1.87604e-100	Plasma cell
Eaf2	3.48885e-103	0.858666	0.181	0.005	5.2113e-99	Plasma cell
Fam46c	2.42274e-100	0.830737	0.438	0.058	3.61884e-96	Plasma cell
Ssr4	4.44185e-91	1.08646	0.388	0.053	6.63478e-87	Plasma cell
Igkv1-117	6.00088e-90	1.60172	0.114	0	8.96351e-86	Plasma cell
Ly6c2	1.71497e-80	1.56873	0.398	0.065	2.56165e-76	Plasma cell
Iglc1	6.70794e-78	3.50058	0.334	0.046	1.00197e-73	Plasma cell
Iglc3	2.7735e-77	2.01722	0.261	0.026	4.14278e-73	Plasma cell
Rexo2	5.94308e-74	1.0197	0.411	0.074	8.87717e-70	Plasma cell
Pik3cg	5.27632e-67	0.692691	0.157	0.009	7.88125e-63	Plasma cell
Cd69	3.26917e-65	0.829087	0.281	0.037	4.88315e-61	Plasma cell
Edem1	1.07048e-62	0.793898	0.278	0.038	1.59898e-58	Plasma cell
Trp53inp1	8.4095e-62	0.905379	0.415	0.087	1.25613e-57	Plasma cell
Gm5547	1.88135e-61	0.591269	0.13	0.006	2.81018e-57	Plasma cell
Ckap4	1.24876e-58	0.675699	0.355	0.066	1.86527e-54	Plasma cell
Fkbp11	3.85336e-58	0.757622	0.161	0.012	5.75577e-54	Plasma cell
Dusp4	6.08059e-57	0.789927	0.137	0.008	9.08257e-53	Plasma cell
Pdia4	8.49565e-53	0.775184	0.298	0.052	1.269e-48	Plasma cell
Tnfrsf13b	1.23659e-51	0.716585	0.134	0.009	1.84709e-47	Plasma cell
Pon3	1.64944e-50	0.571857	0.117	0.007	2.46376e-46	Plasma cell
Dusp14	7.9254e-49	0.439292	0.104	0.005	1.18382e-44	Plasma cell
St6gal1	1.78562e-47	0.596655	0.217	0.031	2.66718e-43	Plasma cell
Hist1h1c	3.16629e-45	0.601052	0.254	0.045	4.72949e-41	Plasma cell
Serpina3f	5.26278e-45	0.756631	0.161	0.018	7.86102e-41	Plasma cell
Gpr55	9.27632e-44	0.452766	0.12	0.009	1.3856e-39	Plasma cell
Spcs1	4.21512e-43	0.57368	0.308	0.066	6.29612e-39	Plasma cell
Herpud1	3.82841e-42	0.659673	0.706	0.268	5.7185e-38	Plasma cell
Ell2	2.58215e-41	0.556164	0.294	0.062	3.85695e-37	Plasma cell
Serp1	8.35215e-40	0.481325	0.431	0.122	1.24756e-35	Plasma cell
H13	1.02848e-36	0.566548	0.314	0.077	1.53624e-32	Plasma cell
Fkbp2	1.1598e-34	0.520234	0.324	0.085	1.73239e-30	Plasma cell
AI662270	1.78646e-34	0.45817	0.124	0.014	2.66844e-30	Plasma cell
Mef2c	2.7479e-31	0.534489	0.247	0.058	4.10455e-27	Plasma cell
Mtdh	1.84088e-30	0.44373	0.478	0.166	2.74972e-26	Plasma cell
Sel1l	4.45077e-29	0.47856	0.207	0.045	6.64811e-25	Plasma cell
Spcs2	4.64079e-29	0.4758	0.324	0.096	6.93195e-25	Plasma cell
Cmah	4.45282e-27	0.43472	0.157	0.029	6.65117e-23	Plasma cell
Kcnn4	1.03865e-26	0.415065	0.154	0.028	1.55143e-22	Plasma cell
Krtcap2	7.93467e-26	0.419435	0.375	0.128	1.1852e-21	Plasma cell
Tnfrsf13c	1.39487e-25	0.265716	0.12	0.018	2.08352e-21	Plasma cell
Rraga	1.40996e-25	0.390652	0.301	0.091	2.10606e-21	Plasma cell
Pim1	1.8248e-25	0.264382	0.686	0.299	2.72571e-21	Plasma cell
Tspan13	2.89942e-24	0.381195	0.197	0.047	4.33086e-20	Plasma cell
Sdf2l1	3.4235e-24	0.398652	0.114	0.017	5.11369e-20	Plasma cell
Serpina3g	1.42024e-23	0.497885	0.117	0.019	2.12142e-19	Plasma cell
Manf	1.47042e-23	0.386192	0.318	0.104	2.19637e-19	Plasma cell
Ccrl2	3.12186e-23	0.315807	0.12	0.02	4.66312e-19	Plasma cell
Sec61b	3.1602e-22	0.4725	0.247	0.074	4.72038e-18	Plasma cell
Fcrla	1.8337e-21	0.350968	0.127	0.024	2.73899e-17	Plasma cell
Hsp90b1	1.91824e-20	0.668609	0.763	0.431	2.86527e-16	Plasma cell
Sla	2.22158e-20	0.337501	0.177	0.045	3.31837e-16	Plasma cell
Nme1	4.90762e-20	0.473624	0.288	0.1	7.33051e-16	Plasma cell
Ndufa1	2.9618e-19	0.281519	0.258	0.084	4.42404e-15	Plasma cell
Ptk2b	2.53711e-18	0.288313	0.207	0.062	3.78968e-14	Plasma cell
Tram1	6.97065e-18	0.303632	0.251	0.086	1.04121e-13	Plasma cell
Btla	2.23433e-17	0.370313	0.11	0.022	3.33741e-13	Plasma cell
Srpr	7.20465e-17	0.297789	0.201	0.063	1.07616e-12	Plasma cell
Snd1	2.55245e-15	0.348481	0.13	0.033	3.81259e-11	Plasma cell
Tmem134	3.02387e-15	0.313513	0.174	0.053	4.51675e-11	Plasma cell
Mki67	3.21021e-14	0.79431	0.12	0.031	4.79509e-10	Plasma cell
Ppa1	8.63003e-12	0.33522	0.104	0.028	1.28907e-07	Plasma cell
Top2a	3.52416e-10	0.447168	0.127	0.043	5.26404e-06	Plasma cell
Gzma	0	3.33102	0.672	0.023	0	NK cell
Il2rb	0	3.22445	0.842	0.032	0	NK cell
Ccl5	0	3.13657	0.656	0.029	0	NK cell
Nkg7	2.00552e-236	2.37502	0.451	0.015	2.99565e-232	NK cell
Gzmb	1.05977e-163	2.26737	0.308	0.01	1.58299e-159	NK cell
Xcl1	5.70838e-160	2.01806	0.285	0.007	8.52661e-156	NK cell
Irf8	7.64598e-159	2.27306	0.573	0.067	1.14208e-154	NK cell
Laptm5	1.30381e-150	1.83028	0.854	0.186	1.94751e-146	NK cell
Ptprc	1.0728e-140	1.95997	0.644	0.1	1.60245e-136	NK cell
Klra8	7.19095e-136	2.15522	0.213	0.003	1.07411e-131	NK cell
Klre1	1.05975e-130	1.64331	0.198	0.003	1.58294e-126	NK cell
Klra4	3.79145e-128	1.94592	0.209	0.004	5.66329e-124	NK cell
Dgat1	3.375e-115	1.97032	0.344	0.028	5.04124e-111	NK cell
Serpinb6b	2.59484e-114	1.89902	0.304	0.02	3.87591e-110	NK cell
Ccr2	4.82994e-107	1.8836	0.304	0.022	7.21447e-103	NK cell
Car2	7.92368e-107	1.96542	0.3	0.022	1.18356e-102	NK cell
Klrd1	2.08168e-103	1.68577	0.221	0.009	3.10941e-99	NK cell
Ctsw	1.2286e-102	1.46009	0.17	0.003	1.83516e-98	NK cell
Klra7	1.04952e-101	1.54843	0.166	0.003	1.56767e-97	NK cell
Sh2d2a	2.13591e-101	1.59978	0.206	0.008	3.19041e-97	NK cell
Klra9	4.02055e-101	1.61478	0.146	0.001	6.0055e-97	NK cell
Cd7	6.84343e-99	1.55474	0.162	0.003	1.0222e-94	NK cell
Ms4a4b	8.32394e-96	1.73127	0.249	0.015	1.24335e-91	NK cell
Crem	1.2177e-95	1.93518	0.534	0.104	1.81887e-91	NK cell
Klrb1b	8.30682e-95	1.71416	0.17	0.004	1.24079e-90	NK cell
Bcl2l11	6.64305e-93	1.91655	0.391	0.051	9.92273e-89	NK cell
Satb1	5.784e-87	1.76334	0.257	0.02	8.63956e-83	NK cell
Ccr5	7.49408e-87	1.64485	0.273	0.023	1.11939e-82	NK cell
Rab8b	1.89219e-85	1.70598	0.431	0.069	2.82637e-81	NK cell
Stat3	2.8473e-84	1.70834	0.676	0.204	4.25301e-80	NK cell
Fcer1g	3.05246e-81	1.43192	0.502	0.095	4.55946e-77	NK cell
Txk	3.51138e-80	1.37563	0.134	0.003	5.24495e-76	NK cell
Emb	4.51078e-80	1.86707	0.372	0.054	6.73775e-76	NK cell
Pik3r1	6.65894e-79	1.75293	0.423	0.074	9.94646e-75	NK cell
Ptpn22	1.86934e-78	1.57902	0.34	0.044	2.79223e-74	NK cell
Tnfrsf9	8.83463e-78	1.38863	0.146	0.004	1.31963e-73	NK cell
Klri2	3.03993e-76	1.5156	0.134	0.003	4.54074e-72	NK cell
Klrk1	3.1361e-75	1.42328	0.154	0.006	4.68439e-71	NK cell
Cd53	4.07652e-75	1.54903	0.415	0.071	6.08911e-71	NK cell
P2ry10	1.50539e-73	1.4742	0.308	0.038	2.24861e-69	NK cell
Rgs1	4.29794e-71	1.51093	0.285	0.033	6.41983e-67	NK cell
Thy1	5.60886e-71	1.50312	0.229	0.02	8.37795e-67	NK cell
Spn	5.9165e-70	1.75318	0.233	0.022	8.83748e-66	NK cell
Ifngr1	1.66756e-69	1.61378	0.36	0.058	2.49083e-65	NK cell
Nr4a2	1.35601e-68	1.63991	0.462	0.101	2.02548e-64	NK cell
Trbc2	1.01126e-63	1.62428	0.245	0.027	1.51052e-59	NK cell
Slc38a1	6.95141e-63	1.52898	0.324	0.051	1.03833e-58	NK cell
Vgll4	8.05971e-63	1.52402	0.391	0.077	1.20388e-58	NK cell
Cenpa	9.84598e-61	1.48915	0.182	0.014	1.47069e-56	NK cell
Myb	1.0709e-60	1.33333	0.138	0.007	1.5996e-56	NK cell
Trbc1	1.94552e-59	1.32066	0.138	0.007	2.90602e-55	NK cell
Samsn1	1.27053e-57	1.55106	0.241	0.03	1.8978e-53	NK cell
Serpinb9	9.31324e-56	1.53519	0.292	0.047	1.39112e-51	NK cell
Fyb	1.59663e-55	1.27306	0.261	0.036	2.38489e-51	NK cell
Itgal	1.32668e-54	1.53955	0.261	0.038	1.98166e-50	NK cell
Rnf125	2.31837e-54	1.46861	0.154	0.011	3.46294e-50	NK cell
Itk	4.35266e-53	1.22087	0.13	0.007	6.50158e-49	NK cell
Nrgn	6.91106e-53	1.22663	0.126	0.007	1.03231e-48	NK cell
Vps37b	1.48866e-50	1.38601	0.229	0.031	2.22362e-46	NK cell
Gm19585	2.74665e-50	1.21206	0.107	0.004	4.10268e-46	NK cell
Tiprl	2.80839e-50	1.55507	0.296	0.055	4.19489e-46	NK cell
Prf1	3.44217e-50	1.24754	0.115	0.006	5.14157e-46	NK cell
Stk17b	3.74015e-49	1.14211	0.478	0.133	5.58667e-45	NK cell
Dennd4a	1.05941e-48	1.42978	0.269	0.045	1.58244e-44	NK cell
Cxcr4	3.40955e-47	1.39167	0.257	0.042	5.09285e-43	NK cell
[truncated: 3,761 more rows]
