# Supplementary material for: Single-Cell Transcriptomic Analysis of the Mouse Pancreas: Characteristic Features of Pancreatic Ductal Cells in Chronic Pancreatitis
Source: Genes (Basel). 2022 Jun 5;13(6):1015. doi: 10.3390/genes13061015 (PMC9222509; doi:10.3390/genes13061015)
Supplement: Supplementary file 1 [file genes-13-01015-s001.zip › Supplementary_File_S2.xlsx]

## Sheet: GraphClust.AllMarkerGenes
allmarkers.gene	p_val	avg_logFC	pct.1	pct.2	p_val_adj	cluster-Mesenchymal cell
Cxcl14	4.72e-15	1.16054	0.455	0.129	7.05e-11	1
Fbln7	7.31e-15	1.26683	0.407	0.105	1.09e-10	1
Dlk1	1.51e-13	1.65287	0.179	0.012	2.26e-09	1
Hsd11b1	2.67e-13	1.13165	0.463	0.161	3.98e-09	1
Col6a6	4.79e-12	1.34195	0.163	0.012	7.16e-08	1
Ogfrl1	8.53e-11	1.11325	0.431	0.165	1.27e-06	1
Spon1	1.14e-10	1.14269	0.35	0.109	1.71e-06	1
Cntfr	4.73e-09	1.20034	0.163	0.024	7.07e-05	1
Pappa	8.96e-09	1.18385	0.187	0.036	0.000133848	1
Lifr	2.12e-08	1.19173	0.309	0.112	0.000317397	1
Inmt	2.99e-08	0.981914	0.317	0.114	0.000446074	1
Dcn	2.16e-07	0.289531	1	0.973	0.00323308	1
Cyp1b1	3.7e-07	0.807818	0.398	0.187	0.0055288	1
Enpp2	7.28e-07	0.830106	0.325	0.131	0.0108672	1
Nmb	7.73e-07	0.711077	0.285	0.102	0.0115496	1
Ifitm1	1.63e-06	0.986205	0.195	0.056	0.0242975	1
Ston1	2.3e-06	0.782848	0.252	0.09	0.0343472	1
Hexim1	2.3e-06	0.677041	0.447	0.238	0.0343853	1
Ifi207	2.4e-06	0.834487	0.398	0.2	0.0357894	1
Peg3	5.33e-06	0.809151	0.252	0.092	0.079612	1
Egr1	6.18e-06	0.330359	0.927	0.873	0.0922796	1
Fmo2	1.16e-05	0.611679	0.333	0.151	0.172733	1
Sparcl1	1.47e-05	0.492985	0.545	0.343	0.219557	1
Atp1b2	3.86e-05	0.889763	0.122	0.029	0.576008	1
Apoe	7.5e-05	0.896055	0.285	0.139	1	1
Apod	0.000102389	0.610366	0.61	0.479	1	1
Cp	0.000113654	0.403656	0.65	0.474	1	1
Smoc2	0.000136258	0.384252	0.52	0.319	1	1
Lpar1	0.000145143	0.630077	0.358	0.207	1	1
Abca8a	0.000216436	0.438686	0.618	0.436	1	1
Steap4	0.000255309	0.695119	0.309	0.17	1	1
Tmem176b	0.000288906	0.522768	0.382	0.219	1	1
Col15a1	0.000356629	0.612916	0.431	0.28	1	1
Serpine2	0.000656763	0.321225	0.593	0.448	1	1
Prdm2	0.000760864	0.469063	0.138	0.049	1	1
Tsc22d1	0.000785393	0.765485	0.195	0.088	1	1
Tmem176a	0.000851586	0.594433	0.203	0.09	1	1
Lamb1	0.000968462	0.443859	0.472	0.321	1	1
Itih5	0.00112425	0.348998	0.602	0.453	1	1
Baz2b	0.00123603	0.763568	0.122	0.044	1	1
Txnip	0.00147824	0.542326	0.236	0.119	1	1
Slit2	0.00152553	0.643472	0.122	0.044	1	1
Itm2a	0.00161966	0.468409	0.252	0.134	1	1
Mmp2	0.00189702	0.514044	0.374	0.241	1	1
Nr2f2	0.00196814	0.544534	0.179	0.08	1	1
Slc43a3	0.00219167	0.370863	0.423	0.287	1	1
Mfge8	0.00239164	0.434605	0.236	0.122	1	1
Lpl	0.00247945	0.364493	0.715	0.601	1	1
Hspa1b	0.00253196	0.662705	0.195	0.097	1	1
Irf2	0.00269065	0.578964	0.154	0.068	1	1
Adh1	0.00314329	0.509601	0.285	0.168	1	1
Wsb1	0.00320341	0.507531	0.276	0.163	1	1
Igf1r	0.00334703	0.470834	0.236	0.127	1	1
Ss18	0.00368764	0.700688	0.106	0.039	1	1
Emp2	0.00370767	0.676628	0.106	0.039	1	1
Crispld2	0.0037929	0.357844	0.602	0.477	1	1
Cela3b	0.00455785	0.521793	0.187	0.095	1	1
Ms4a4d	0.00485236	0.373144	0.545	0.433	1	1
Stim1	0.00510219	0.44521	0.252	0.144	1	1
Srpx	0.00529241	0.500494	0.366	0.243	1	1
Snhg8	0.00546363	0.751592	0.106	0.041	1	1
Prelp	0.00557911	0.324186	0.528	0.397	1	1
Spry1	0.00578355	0.611239	0.13	0.056	1	1
Sertad2	0.00591468	0.625211	0.106	0.041	1	1
Tsc22d3	0.00593602	0.589627	0.154	0.073	1	1
Tmtc1	0.00617602	0.539193	0.106	0.041	1	1
Etfa	0.00664595	0.50765	0.106	0.041	1	1
Pten	0.00713711	0.416351	0.26	0.153	1	1
Ptpra	0.0082338	0.454796	0.13	0.058	1	1
Ppp1r15a	0.00839541	0.5628	0.252	0.153	1	1
Zfas1	0.00886132	0.682336	0.146	0.073	1	1
Pip5k1a	0.00887734	0.661504	0.13	0.061	1	1
Gnai1	0.00922863	0.580127	0.106	0.044	1	1
Tmem204	0.00927654	0.492002	0.114	0.049	1	1
Gpm6b	0.00980901	0.351344	0.236	0.136	1	1
Mgp	2.23e-13	1.20736	0.508	0.218	3.33e-09	2
Bgn	3.26e-08	0.693957	0.627	0.487	0.000486467	2
Itgbl1	1.48e-07	1.17575	0.102	0.008	0.00221511	2
Sparcl1	2.1e-07	0.600468	0.531	0.319	0.00314415	2
Podn	2.33e-06	0.912714	0.169	0.048	0.0348326	2
Gas6	1.21e-05	0.984204	0.22	0.09	0.180184	2
Col6a2	1.28e-05	0.391356	0.74	0.633	0.191613	2
Smoc2	5.5e-05	0.54926	0.475	0.311	0.821094	2
Ptn	8.21e-05	0.80324	0.209	0.09	1	2
Matn2	0.000132222	0.740764	0.113	0.031	1	2
Crispld2	0.000140793	0.429428	0.593	0.462	1	2
Eng	0.000232365	0.86278	0.113	0.034	1	2
Ggt5	0.000588868	0.843124	0.141	0.056	1	2
Tmsb4x	0.000793753	0.393822	0.627	0.529	1	2
Mylk	0.00142897	0.719981	0.175	0.084	1	2
mt-Rnr2	0.00170529	0.353511	0.864	0.863	1	2
Col6a1	0.00324988	0.365509	0.633	0.577	1	2
Cst3	0.00406103	0.50781	0.565	0.532	1	2
Lum	0.00575664	0.464548	0.35	0.255	1	2
Fbln1	0.00656482	0.717656	0.136	0.067	1	2
Hes1	0.00761852	0.499544	0.237	0.151	1	2
Ctgf	0.0076245	0.883592	0.153	0.081	1	2
Tmem176b	0.00816727	0.472031	0.316	0.227	1	2
Abca8a	0.0081804	0.351872	0.525	0.454	1	2
Gdf10	0.00878189	0.639592	0.254	0.176	1	2
Ndrg2	0.00894171	0.414051	0.136	0.067	1	2
Jun	0.0091381	0.331907	0.48	0.412	1	2
Tnfaip6	4.43e-07	0.742031	0.474	0.254	0.00661121	3
Cdkn1a	4.34e-05	0.573375	0.44	0.263	0.647645	3
Cxcl1	0.000236946	0.451588	0.578	0.435	1	3
Kdm6b	0.000472515	0.754399	0.302	0.17	1	3
Ier5	0.000517441	0.668925	0.379	0.246	1	3
Klf4	0.000741686	0.495113	0.716	0.581	1	3
Mt2	0.00466734	0.694421	0.371	0.27	1	3
Ddb1	0.00548384	0.77277	0.147	0.069	1	3
Cxcl9	0.0061619	0.471247	0.293	0.182	1	3
Pnrc1	0.007542	0.76726	0.224	0.134	1	3
Adamts4	0.00776305	0.698338	0.147	0.072	1	3
Fn1	3.19e-42	1.88386	0.627	0.067	4.76e-38	4
Has1	2.21e-33	2.07625	0.559	0.082	3.3e-29	4
Ly6c1	3.85e-30	1.28835	0.771	0.224	5.76e-26	4
Ptgs2	5.85e-28	1.60069	0.593	0.12	8.74e-24	4
Adgrd1	2.71e-27	1.50582	0.449	0.053	4.04e-23	4
Pi16	3.63e-26	2.24938	0.297	0.01	5.42e-22	4
Pcsk6	7.52e-26	1.8536	0.398	0.043	1.12e-21	4
Hk2	1.03e-25	1.5676	0.517	0.089	1.54e-21	4
Gfpt2	2.69e-25	1.35225	0.593	0.127	4.01e-21	4
Anxa3	4.66e-25	1.64934	0.288	0.01	6.97e-21	4
Ptx3	6.53e-24	1.8937	0.339	0.029	9.75e-20	4
Nr4a1	8.08e-20	0.986526	0.831	0.43	1.21e-15	4
Igfbp5	2.37e-19	1.89605	0.229	0.01	3.55e-15	4
Dpp4	3.22e-19	1.42478	0.271	0.022	4.82e-15	4
Vasn	5.57e-19	1.25304	0.263	0.019	8.32e-15	4
Cd34	9.46e-19	0.940411	0.661	0.214	1.41e-14	4
Nr4a2	2.98e-18	1.21912	0.5	0.127	4.44e-14	4
Tnxb	4.27e-17	1.17932	0.364	0.065	6.38e-13	4
Thbd	1.08e-16	1.17924	0.356	0.062	1.62e-12	4
Fbn1	1.46e-16	1.0735	0.627	0.221	2.18e-12	4
Col14a1	8.27e-16	0.983617	0.559	0.171	1.23e-11	4
Ackr3	8.48e-16	1.17828	0.212	0.014	1.27e-11	4
Hmox1	1.83e-15	1.05471	0.754	0.356	2.73e-11	4
Lsp1	3.62e-15	1.13846	0.28	0.038	5.41e-11	4
Ly6a	9.07e-15	0.536079	0.958	0.861	1.36e-10	4
Fstl1	1.28e-14	0.752796	0.839	0.486	1.91e-10	4
Gda	3.22e-14	1.18276	0.271	0.041	4.81e-10	4
Nr4a3	3.62e-14	1.18864	0.441	0.123	5.4e-10	4
Procr	5.05e-14	1.1292	0.331	0.067	7.54e-10	4
Ccl7	8.66e-14	0.895774	0.492	0.151	1.29e-09	4
Cmah	1.14e-13	1.00202	0.153	0.005	1.7e-09	4
Axl	3.17e-13	0.823412	0.542	0.185	4.73e-09	4
Tnfaip6	5.89e-13	0.886501	0.576	0.224	8.8e-09	4
Emilin2	6.09e-13	0.888576	0.28	0.048	9.1e-09	4
Sema3c	7.84e-13	1.24556	0.195	0.019	1.17e-08	4
Nov	2.7e-12	0.997733	0.127	0.002	4.04e-08	4
Basp1	7.57e-12	1.0623	0.271	0.053	1.13e-07	4
Anxa1	2.3e-11	0.745582	0.508	0.178	3.43e-07	4
Fem1b	2.34e-11	0.973231	0.22	0.034	3.49e-07	4
Vldlr	2.6e-11	0.959702	0.186	0.022	3.88e-07	4
Gbp2	4.18e-11	0.716029	0.686	0.334	6.25e-07	4
Pim1	6.08e-11	0.660638	0.593	0.231	9.08e-07	4
Cd55	1.65e-10	1.10962	0.229	0.043	2.47e-06	4
Efemp1	1.82e-10	1.0227	0.305	0.082	2.71e-06	4
Il6	1.96e-10	0.820319	0.39	0.12	2.92e-06	4
Clec3b	2.59e-10	0.545108	0.847	0.531	3.86e-06	4
Rhou	8.18e-10	0.885996	0.186	0.029	1.22e-05	4
Ifrd1	9.16e-10	0.838807	0.458	0.178	1.37e-05	4
Vegfd	1.03e-09	0.832055	0.314	0.087	1.54e-05	4
Bach1	1.17e-09	0.988271	0.178	0.026	1.74e-05	4
Hp	1.23e-09	1.17432	0.212	0.041	1.84e-05	4
Cd248	1.77e-09	0.919691	0.297	0.082	2.65e-05	4
Oxct1	1.78e-09	0.980938	0.22	0.046	2.65e-05	4
Slc3a2	2.24e-09	0.698589	0.466	0.185	3.35e-05	4
Fndc1	2.53e-09	0.919146	0.246	0.058	3.78e-05	4
Cadm3	3.32e-09	0.791625	0.161	0.022	4.96e-05	4
Il33	3.91e-09	0.84034	0.186	0.031	5.85e-05	4
Mat2a	4.24e-09	0.799181	0.398	0.142	6.33e-05	4
Hspb8	4.56e-09	0.572704	0.508	0.207	6.81e-05	4
Pcolce2	5.55e-09	0.886849	0.212	0.043	8.28e-05	4
Ablim1	7.03e-09	0.733716	0.373	0.13	0.000104955	4
Lrrn4cl	9.37e-09	0.688933	0.22	0.048	0.00013992	4
Ddr2	1e-08	0.665999	0.483	0.19	0.000149909	4
Pdpn	1.02e-08	0.885673	0.263	0.07	0.000153011	4
Slc39a6	1.13e-08	0.736519	0.161	0.024	0.000168613	4
C3	1.22e-08	0.476938	0.941	0.678	0.00018175	4
Arl4a	1.22e-08	0.633604	0.237	0.055	0.000182294	4
Fosl2	1.33e-08	0.673328	0.449	0.183	0.000199134	4
Arhgap20	1.47e-08	0.713852	0.161	0.024	0.000220214	4
Cxcl1	1.67e-08	0.861925	0.669	0.409	0.000248914	4
Fgf2	3.07e-08	0.856635	0.127	0.014	0.000458943	4
Ier5	3.5e-08	0.522973	0.508	0.209	0.000523158	4
Dclk1	3.88e-08	0.807895	0.195	0.041	0.000579541	4
Tmem100	4.3e-08	0.912018	0.102	0.007	0.000642962	4
Clic4	4.48e-08	0.696426	0.407	0.161	0.000668659	4
Acly	5.51e-08	0.634576	0.178	0.034	0.000823097	4
Ildr2	5.67e-08	0.802941	0.144	0.022	0.000847418	4
Eprs	7.2e-08	0.606552	0.314	0.103	0.00107563	4
Sik1	8.11e-08	0.815618	0.229	0.06	0.00121093	4
Gabra3	1.01e-07	0.665071	0.212	0.05	0.00150154	4
Mfap5	1.1e-07	0.418	0.466	0.188	0.00164666	4
Smad7	1.17e-07	0.686344	0.229	0.06	0.00174523	4
Csf1	1.28e-07	0.784231	0.424	0.18	0.00191477	4
Maff	1.31e-07	0.62435	0.229	0.06	0.00195075	4
Cxcl2	1.81e-07	1.57668	0.212	0.058	0.00269719	4
Rbbp6	1.82e-07	0.478048	0.441	0.175	0.00272	4
Odc1	1.91e-07	0.757682	0.28	0.091	0.00285602	4
Tiparp	2.05e-07	0.519555	0.441	0.185	0.00306282	4
Rpl38-ps2	2.08e-07	0.545835	0.271	0.082	0.00310131	4
Plce1	2.22e-07	0.79436	0.11	0.012	0.0033107	4
Rhoc	2.34e-07	0.629856	0.254	0.075	0.00350102	4
Cmip	2.49e-07	0.622106	0.11	0.012	0.00371671	4
Dusp10	2.62e-07	0.691407	0.102	0.01	0.00391726	4
Heg1	2.62e-07	0.598191	0.203	0.05	0.00391937	4
Irak3	2.8e-07	0.597488	0.144	0.024	0.00417982	4
Gclc	3.44e-07	0.827166	0.153	0.029	0.00513272	4
Gnl3	3.62e-07	0.889403	0.229	0.067	0.00540477	4
Bst2	4.09e-07	0.442862	0.754	0.421	0.00611036	4
Ext1	4.16e-07	0.74142	0.195	0.048	0.00621871	4
Tnfaip2	4.28e-07	0.651423	0.322	0.12	0.0063868	4
Irs2	4.31e-07	0.702621	0.237	0.07	0.00643075	4
Pamr1	5.08e-07	0.898986	0.119	0.017	0.00758377	4
Zfp703	5.49e-07	0.709679	0.203	0.053	0.00819959	4
Tgfbr2	6.04e-07	0.736648	0.314	0.115	0.00902256	4
Thy1	6.14e-07	0.683705	0.178	0.041	0.00917534	4
Eif4e	6.43e-07	0.600053	0.203	0.053	0.00960592	4
Ran	7.02e-07	0.570385	0.373	0.151	0.0104838	4
Vegfa	7.36e-07	0.574476	0.212	0.058	0.0109879	4
Rcan1	8.1e-07	0.620271	0.136	0.024	0.0120922	4
Mdm2	8.15e-07	0.682462	0.195	0.05	0.0121728	4
Arl5b	8.29e-07	0.475616	0.297	0.101	0.0123867	4
Mt2	8.86e-07	0.567851	0.483	0.238	0.0132284	4
Stat3	9.34e-07	0.481151	0.331	0.12	0.0139442	4
Adamts2	9.5e-07	0.787743	0.229	0.07	0.0141909	4
Pmepa1	9.64e-07	0.621008	0.153	0.031	0.0144054	4
Rras2	1.03e-06	0.733785	0.102	0.012	0.0153413	4
Creb5	1.17e-06	0.729963	0.186	0.048	0.0175346	4
Ipo5	1.2e-06	0.513087	0.102	0.012	0.0179583	4
Nbl1	1.26e-06	0.515446	0.195	0.05	0.0188852	4
Tubb2b	1.27e-06	0.797784	0.102	0.012	0.0189931	4
Nfil3	1.47e-06	0.709799	0.144	0.029	0.0219754	4
Aebp1	1.48e-06	0.706859	0.373	0.159	0.0220808	4
Spsb1	1.74e-06	0.492645	0.127	0.022	0.0260448	4
Hivep2	2.93e-06	0.797479	0.22	0.07	0.0438261	4
Pqlc1	3.35e-06	0.517949	0.11	0.017	0.0499846	4
S100a10	3.55e-06	0.557193	0.424	0.195	0.0529931	4
Skil	3.59e-06	0.815102	0.212	0.067	0.0536504	4
Eea1	3.64e-06	0.642503	0.169	0.043	0.0543495	4
Ncl	4.01e-06	0.463038	0.653	0.37	0.0599345	4
Npm1	5.1e-06	0.395115	0.559	0.281	0.0761775	4
Igfbp6	5.17e-06	0.351812	0.407	0.173	0.0772954	4
Bag3	6.27e-06	0.423786	0.585	0.327	0.0936669	4
Arl4d	6.27e-06	0.562852	0.119	0.022	0.0936798	4
Jmy	6.43e-06	0.570784	0.212	0.067	0.0959758	4
Gem	6.93e-06	0.715167	0.178	0.05	0.103535	4
Klhl21	7.38e-06	0.388733	0.119	0.022	0.110234	4
Vgll3	7.69e-06	0.523782	0.398	0.183	0.114908	4
Rps18	8.74e-06	0.396918	0.356	0.147	0.130558	4
Txnrd1	9.17e-06	0.522921	0.203	0.062	0.136969	4
Rab5c	9.18e-06	0.691244	0.237	0.084	0.137084	4
Fgfr1	9.82e-06	0.559628	0.203	0.062	0.146637	4
Ldha	1.1e-05	0.456104	0.212	0.067	0.163769	4
Rasd1	1.13e-05	0.639546	0.195	0.06	0.169416	4
Cebpb	1.14e-05	0.853546	0.119	0.024	0.17052	4
Vcan	1.16e-05	0.426756	0.331	0.139	0.172871	4
Ell2	1.21e-05	0.666716	0.102	0.017	0.1806	4
Enc1	1.23e-05	0.500505	0.153	0.038	0.183533	4
Eif1	1.25e-05	0.334952	0.585	0.298	0.186751	4
Ostc	1.29e-05	0.452058	0.297	0.118	0.193182	4
Gm9794	1.39e-05	0.366771	0.381	0.171	0.208326	4
Brwd1	1.4e-05	0.538346	0.102	0.017	0.208654	4
Aff1	1.46e-05	0.445356	0.178	0.05	0.218403	4
Abl2	1.48e-05	0.507568	0.161	0.043	0.221796	4
Pvr	1.68e-05	0.541046	0.169	0.048	0.251422	4
Zdhhc20	1.69e-05	0.563753	0.119	0.024	0.253019	4
Vapa	1.77e-05	0.443401	0.237	0.084	0.265087	4
Eef1b2	1.8e-05	0.354903	0.483	0.24	0.268155	4
Ddx24	1.86e-05	0.393215	0.229	0.077	0.278213	4
Tgif1	1.9e-05	0.568545	0.178	0.053	0.283871	4
S100a16	2.05e-05	0.657664	0.28	0.113	0.306424	4
S100a6	2.11e-05	0.381253	0.864	0.62	0.314987	4
Etf1	2.19e-05	0.582982	0.331	0.151	0.326914	4
Rnf10	2.28e-05	0.583285	0.203	0.067	0.339965	4
Dot1l	2.29e-05	0.596291	0.11	0.022	0.342448	4
Loxl1	2.34e-05	0.547387	0.212	0.072	0.34994	4
Isg15	2.44e-05	0.406808	0.373	0.171	0.364115	4
Selenos	2.51e-05	0.405787	0.271	0.103	0.374745	4
Fnbp4	2.56e-05	0.466892	0.127	0.029	0.38173	4
Vcp	2.57e-05	0.520414	0.331	0.147	0.384125	4
Slc7a1	2.7e-05	0.512555	0.127	0.029	0.403348	4
Klf2	2.75e-05	0.449836	0.11	0.022	0.411057	4
Tgfbr1	2.81e-05	0.442909	0.127	0.029	0.419496	4
Cxcl9	3.08e-05	0.727826	0.347	0.166	0.459905	4
Mt1	3.36e-05	0.466402	0.754	0.502	0.502624	4
Pdlim1	3.41e-05	0.405195	0.136	0.034	0.509505	4
Bbx	3.54e-05	0.436128	0.136	0.034	0.528668	4
Phc3	3.84e-05	0.487582	0.102	0.019	0.573038	4
Serpine1	4e-05	0.362895	0.297	0.123	0.597517	4
Mapk6	4.3e-05	0.810699	0.136	0.036	0.642559	4
Arid5b	4.36e-05	0.444291	0.288	0.12	0.650975	4
Cnbp	5.02e-05	0.367659	0.424	0.207	0.750367	4
Csde1	5.14e-05	0.525573	0.331	0.149	0.767532	4
Rap1b	5.63e-05	0.479195	0.305	0.137	0.840604	4
Irf7	5.68e-05	0.371279	0.195	0.065	0.84769	4
Csrnp1	5.77e-05	0.292291	0.508	0.262	0.861546	4
Stk17b	5.84e-05	0.550772	0.11	0.024	0.871927	4
Serpinb6a	6.02e-05	0.416502	0.356	0.161	0.899113	4
Antxr1	6.12e-05	0.436484	0.203	0.07	0.913425	4
Meg3	6.38e-05	0.632089	0.22	0.082	0.953485	4
Ace	6.75e-05	0.489113	0.356	0.168	1	4
Cdc73	6.88e-05	0.679348	0.119	0.029	1	4
Rbms1	7.02e-05	0.351821	0.542	0.296	1	4
Dnaja2	7.17e-05	0.664974	0.203	0.075	1	4
Tgoln1	7.63e-05	0.302823	0.331	0.147	1	4
Il6ra	8.54e-05	0.340625	0.136	0.036	1	4
Cers6	8.59e-05	0.63324	0.102	0.022	1	4
Atp2b1	9.06e-05	0.624883	0.161	0.05	1	4
Gm14586	9.11e-05	0.472648	0.229	0.089	1	4
Nova1	9.16e-05	0.399697	0.153	0.046	1	4
Kdelc2	0.00010062	0.556682	0.127	0.034	1	4
Mapkapk2	0.0001024	0.451344	0.161	0.05	1	4
Slco3a1	0.000103513	0.594748	0.127	0.034	1	4
Zfp385a	0.000104988	0.517472	0.127	0.034	1	4
Igtp	0.000107556	0.602045	0.288	0.13	1	4
Jak1	0.000109553	0.315971	0.322	0.147	1	4
Mcl1	0.000111915	0.309744	0.449	0.231	1	4
Cd44	0.00011344	0.638789	0.161	0.053	1	4
H2-Q4	0.000117266	0.536608	0.136	0.038	1	4
Tmem2	0.000119538	0.350006	0.102	0.022	1	4
Rsl1d1	0.00012559	0.276155	0.153	0.046	1	4
Commd7	0.0001271	0.534923	0.11	0.026	1	4
Klhl13	0.000133222	0.531274	0.144	0.043	1	4
Sntb2	0.000136245	0.377962	0.203	0.075	1	4
Tead1	0.000140725	0.392941	0.195	0.07	1	4
Dbi	0.000156101	0.393862	0.203	0.077	1	4
Samd4b	0.000158671	0.427367	0.144	0.043	1	4
Gm6988	0.000171732	0.399414	0.178	0.062	1	4
Rpl18	0.000177675	0.343384	0.22	0.087	1	4
Sp140	0.000185882	0.604529	0.136	0.041	1	4
C4b	0.000187837	0.358824	0.534	0.293	1	4
Agap1	0.00018812	0.49083	0.119	0.031	1	4
Nap1l1	0.000197116	0.331622	0.22	0.087	1	4
Arhgap29	0.000200714	0.531689	0.127	0.036	1	4
Mfn2	0.000203306	0.290502	0.119	0.031	1	4
Zyx	0.000210583	0.365508	0.119	0.031	1	4
Bhlhe40	0.000214261	0.345422	0.186	0.067	1	4
Psmb8	0.000223177	0.41636	0.28	0.125	1	4
Hnrnpu	0.000224269	0.2978	0.466	0.25	1	4
Ahnak	0.000227635	0.390114	0.619	0.375	1	4
Eif5a	0.00024225	0.404343	0.517	0.293	1	4
Serpina3n	0.000243014	0.404897	0.237	0.099	1	4
Junb	0.000243683	0.398176	0.508	0.288	1	4
Col18a1	0.000248625	0.474345	0.178	0.065	1	4
Sec11a	0.00025844	0.391315	0.127	0.036	1	4
Nop58	0.000259603	0.356636	0.347	0.171	1	4
Ppp4r3a	0.000275395	0.503742	0.119	0.034	1	4
Midn	0.000287159	0.404882	0.203	0.079	1	4
Myc	0.000288374	0.599716	0.169	0.062	1	4
Sf1	0.000292002	0.480993	0.263	0.118	1	4
Tcf12	0.0002992	0.27171	0.136	0.041	1	4
Ptma	0.000309234	0.285784	0.525	0.298	1	4
Ipo7	0.000317413	0.402291	0.119	0.034	1	4
Txn1	0.000318205	0.309006	0.466	0.255	1	4
Rpl35	0.000318352	0.424728	0.22	0.091	1	4
Cdv3	0.000323884	0.525111	0.119	0.034	1	4
Zbp1	0.000333349	0.280272	0.229	0.094	1	4
Gm8292	0.000349864	0.26803	0.347	0.168	1	4
Loxl2	0.000352903	0.350199	0.568	0.349	1	4
Sel1l	0.000369056	0.362262	0.186	0.07	1	4
Psmd1	0.000371701	0.447581	0.127	0.038	1	4
Nars	0.000397729	0.466783	0.297	0.147	1	4
S100a11	0.000400726	0.413245	0.559	0.339	1	4
Nfkbia	0.000415653	0.302106	0.517	0.3	1	4
Dnajb1	0.000418225	0.408789	0.237	0.103	1	4
Fyn	0.000420048	0.420732	0.153	0.053	1	4
Tapbp	0.000423112	0.307427	0.576	0.344	1	4
Peli1	0.000434777	0.570109	0.195	0.079	1	4
Senp6	0.000438932	0.427311	0.212	0.089	1	4
Ckap4	0.000466423	0.32709	0.271	0.125	1	4
Rock2	0.000467837	0.379505	0.347	0.18	1	4
Diaph1	0.000475931	0.383593	0.136	0.043	1	4
Cwc25	0.000476701	0.366357	0.127	0.038	1	4
Pafah1b1	0.000482177	0.402295	0.22	0.094	1	4
Plac8	0.000503971	0.302572	0.754	0.543	1	4
Tgm2	0.00051307	0.400146	0.153	0.053	1	4
Cox7b	0.000532362	0.415714	0.11	0.031	1	4
Gm4617	0.000544417	0.419735	0.203	0.084	1	4
Snx9	0.000553685	0.337586	0.102	0.026	1	4
Prdx5	0.000570119	0.458703	0.178	0.07	1	4
Purb	0.000574541	0.365617	0.229	0.101	1	4
Homer1	0.000574668	0.541593	0.119	0.036	1	4
Tsc22d2	0.000593853	0.428096	0.144	0.05	1	4
Phlda1	0.000609873	0.394845	0.28	0.137	1	4
Clip1	0.00061235	0.514132	0.119	0.036	1	4
Frmd6	0.000651653	0.477029	0.136	0.046	1	4
Dst	0.000654258	0.392876	0.195	0.079	1	4
Kdm6b	0.000670987	0.403447	0.322	0.163	1	4
Taok3	0.000673203	0.359394	0.119	0.036	1	4
Impact	0.000688473	0.428746	0.127	0.041	1	4
Oaf	0.000695918	0.426573	0.144	0.05	1	4
Pdlim5	0.00071582	0.323951	0.127	0.041	1	4
Maged2	0.000753636	0.262098	0.119	0.036	1	4
Rplp0	0.000761285	0.282346	0.398	0.219	1	4
Akap13	0.000763582	0.251591	0.263	0.12	1	4
Adamts4	0.000791721	0.423733	0.169	0.065	1	4
Csnk1d	0.000792028	0.407326	0.22	0.096	1	4
Tmem30a	0.000801386	0.331461	0.229	0.101	1	4
Snrnp70	0.000805644	0.295463	0.136	0.046	1	4
Man1a	0.000828594	0.374454	0.212	0.091	1	4
Fosl1	0.000856237	0.434683	0.102	0.029	1	4
Ago2	0.000856237	0.389582	0.102	0.029	1	4
Caprin1	0.000928475	0.369903	0.102	0.029	1	4
Gstm1	0.000936985	0.353772	0.636	0.418	1	4
Rab6a	0.00095502	0.276987	0.203	0.087	1	4
Crem	0.000971997	0.387493	0.186	0.077	1	4
Top1	0.00099942	0.272301	0.39	0.212	1	4
Rab20	0.00100633	0.319222	0.102	0.029	1	4
Nid1	0.00101035	0.370916	0.763	0.591	1	4
Golgb1	0.00101254	0.429777	0.119	0.038	1	4
Aff4	0.0010251	0.403259	0.169	0.067	1	4
Prss23	0.00103415	0.384082	0.186	0.077	1	4
Coq10b	0.00108317	0.378089	0.11	0.034	1	4
Timp2	0.00111221	0.428118	0.797	0.596	1	4
Elf1	0.00112129	0.319026	0.271	0.135	1	4
Psmd12	0.00112477	0.299436	0.11	0.034	1	4
Glg1	0.00112944	0.394322	0.381	0.216	1	4
Tapbpl	0.00113951	0.484812	0.212	0.096	1	4
Polr1d	0.00115556	0.526098	0.169	0.07	1	4
Hspa4	0.00116373	0.286626	0.195	0.082	1	4
Eif4g1	0.00116987	0.257795	0.203	0.087	1	4
Kat6a	0.00117084	0.42615	0.127	0.043	1	4
Rps6ka3	0.00117587	0.367825	0.119	0.038	1	4
Atp5f1	0.00118437	0.267322	0.102	0.029	1	4
Zfhx4	0.00123434	0.392492	0.153	0.058	1	4
Aes	0.00127272	0.31801	0.212	0.096	1	4
Pgrmc1	0.00129509	0.29677	0.153	0.058	1	4
Rps10	0.00132122	0.35684	0.254	0.123	1	4
Igsf8	0.00135257	0.343259	0.127	0.043	1	4
Fam120a	0.00136162	0.299415	0.254	0.123	1	4
Trim30a	0.00150683	0.399262	0.169	0.07	1	4
Arl8b	0.00152272	0.471685	0.153	0.06	1	4
Spop	0.00152916	0.340555	0.254	0.123	1	4
Rps25-ps1	0.00153313	0.294256	0.415	0.238	1	4
S100a13	0.00153937	0.297644	0.314	0.159	1	4
Rps15a	0.00156536	0.281466	0.432	0.248	1	4
Add3	0.00159266	0.37818	0.297	0.151	1	4
Rps6-ps4	0.00164171	0.311795	0.169	0.07	1	4
Rps2	0.0016935	0.315685	0.331	0.178	1	4
Samhd1	0.00173219	0.337097	0.331	0.178	1	4
Cavin2	0.00173976	0.582883	0.144	0.058	1	4
Zranb1	0.00176554	0.406747	0.136	0.05	1	4
Sec61b	0.00176859	0.295369	0.119	0.041	1	4
Glul	0.00177183	0.266992	0.593	0.382	1	4
Nab1	0.00178545	0.28948	0.11	0.036	1	4
Gnb1	0.00181804	0.392166	0.178	0.077	1	4
Srxn1	0.00185374	0.335447	0.102	0.031	1	4
Rmnd5a	0.0018834	0.341099	0.11	0.036	1	4
Dram1	0.00195789	0.407225	0.119	0.041	1	4
Eif6	0.00196087	0.411773	0.102	0.031	1	4
Zfr	0.00211189	0.274142	0.119	0.041	1	4
Ddit4	0.00211514	0.318374	0.212	0.099	1	4
Metap2	0.00216401	0.289162	0.186	0.082	1	4
Ptp4a1	0.00217169	0.312571	0.119	0.041	1	4
Atp5e	0.00228363	0.414853	0.153	0.062	1	4
Prkar2a	0.00245785	0.623184	0.11	0.038	1	4
Lman2	0.00246219	0.443343	0.136	0.053	1	4
Hspa9	0.0025433	0.371258	0.178	0.079	1	4
Gab2	0.00276835	0.337139	0.119	0.043	1	4
Bmper	0.00277542	0.447089	0.127	0.048	1	4
Hspb1	0.00277581	0.459556	0.119	0.043	1	4
Zmiz1	0.00277975	0.430349	0.186	0.087	1	4
Ndrg1	0.00278224	0.372466	0.144	0.058	1	4
Slk	0.00282534	0.34984	0.153	0.062	1	4
Nsd3	0.00283108	0.407655	0.246	0.125	1	4
Map1b	0.00285143	0.38418	0.119	0.043	1	4
Gbp4	0.00286362	0.420992	0.11	0.038	1	4
Twsg1	0.00291328	0.495505	0.119	0.043	1	4
Rdx	0.0029194	0.357568	0.229	0.113	1	4
Ppme1	0.0029951	0.428332	0.11	0.038	1	4
Sypl	0.00305748	0.293875	0.212	0.101	1	4
Dnajb4	0.00306943	0.359494	0.186	0.084	1	4
Msl2	0.00310739	0.310111	0.127	0.048	1	4
Anp32e	0.00312057	0.506183	0.153	0.065	1	4
Aftph	0.00318155	0.297582	0.119	0.043	1	4
Aldh1a2	0.00328678	0.301083	0.169	0.075	1	4
Ecm1	0.0033325	0.250471	0.297	0.159	1	4
Adamts5	0.00335184	0.315502	0.542	0.353	1	4
Ier3	0.00343144	0.370592	0.475	0.305	1	4
Gadd45a	0.00347521	0.252604	0.127	0.048	1	4
Clcn4	0.00372111	0.364503	0.153	0.065	1	4
Nfe2l2	0.00395561	0.285709	0.195	0.091	1	4
Ppp2ca	0.00406193	0.294269	0.203	0.099	1	4
CT010467.1	0.0041654	0.303661	0.398	0.24	1	4
Glud1	0.00432981	0.261705	0.203	0.099	1	4
Naa15	0.00467207	0.276286	0.119	0.046	1	4
Ghitm	0.0046915	0.289079	0.203	0.099	1	4
Scara3	0.00493181	0.431999	0.144	0.062	1	4
Gpbp1	0.00528722	0.274616	0.178	0.084	1	4
Mgat1	0.00539859	0.285213	0.11	0.041	1	4
Slc25a4	0.00542368	0.399742	0.178	0.084	1	4
Ppp3r1	0.00544659	0.377265	0.161	0.075	1	4
Arpc3	0.00558507	0.330469	0.178	0.084	1	4
Ppm1a	0.00576622	0.257281	0.119	0.046	1	4
Hdgf	0.00600639	0.325575	0.186	0.091	1	4
Plagl1	0.00607559	0.354968	0.136	0.058	1	4
Thsd7a	0.0061905	0.370395	0.22	0.115	1	4
Tra2b	0.00627121	0.472176	0.169	0.082	1	4
Gnai2	0.006289	0.254838	0.271	0.149	1	4
Rps10-ps1	0.00650705	0.26403	0.169	0.079	1	4
Nop56	0.00660253	0.312625	0.11	0.043	1	4
Eef1g	0.00668582	0.337059	0.212	0.111	1	4
Rnf11	0.00704795	0.430581	0.11	0.043	1	4
Cnot6	0.00705092	0.272113	0.161	0.075	1	4
Ccl2	0.00709811	0.492438	0.288	0.173	1	4
Tuba1c	0.00741221	0.336781	0.212	0.111	1	4
Cd164	0.00747582	0.329909	0.212	0.111	1	4
Baz1a	0.00758184	0.524312	0.136	0.06	1	4
Atp8b1	0.00808141	0.318841	0.102	0.038	1	4
Apbb2	0.00828175	0.289819	0.11	0.043	1	4
Hoxa5	0.00838423	0.256925	0.11	0.043	1	4
Kctd12	0.00864205	0.294469	0.102	0.038	1	4
Slc20a1	0.00864205	0.263183	0.102	0.038	1	4
Pam	0.00865589	0.271703	0.144	0.065	1	4
Setd2	0.00881942	0.304126	0.144	0.065	1	4
Tmem106b	0.00884231	0.461046	0.186	0.096	1	4
Cyba	0.00887456	0.257597	0.144	0.065	1	4
Sat1	0.00938055	0.393817	0.305	0.185	1	4
