# Supplementary material for: Single-Cell Transcriptomic Analysis of the Mouse Pancreas: Characteristic Features of Pancreatic Ductal Cells in Chronic Pancreatitis
Source: Genes (Basel). 2022 Jun 5;13(6):1015. doi: 10.3390/genes13061015 (PMC9222509; doi:10.3390/genes13061015)
Supplement: Supplementary file 1 [file genes-13-01015-s001.zip › Supplementary_File_S3.xlsx]

## Sheet: Ductal(CP vs control)-up
Gene	regulated	p_val	exp_1	exp_2	updown
Igkc	2.70389	8.8e-149	10123.1	1553.68	upregulated
Mmp7	3.85502	3.27e-70	3467.98	239.662	upregulated
Ttr	3.22227	5.38e-65	2446.87	262.188	upregulated
Rgs5	3.60187	3.01e-58	1682.01	138.535	upregulated
Ighm	2.31875	4.39e-38	1233.64	247.271	upregulated
Adh1	4.85658	4.9e-37	763.227	26.3438	upregulated
Cldn2	3.9167	6.43e-36	872.917	57.8003	upregulated
Ly6a	1.94415	1.65e-35	3212.28	834.765	upregulated
Iigp1	2.12091	2.39e-35	1751.53	402.68	upregulated
Ly6e	0.989136	6.56e-32	5101.84	2570.2	upregulated
Jun	1.11295	5.84e-30	5334.43	2466.37	upregulated
C3	2.37022	3.56e-29	967.439	187.119	upregulated
Fth1	1.07763	1.73e-28	4849.4	2297.67	upregulated
Irgm2	2.12676	1.64e-26	1022.4	234.099	upregulated
Cd74	1.16004	2.27e-24	2458.53	1100.19	upregulated
Gm6977	1.99867	9.95e-23	984.746	246.413	upregulated
B2m	0.81864	1.5e-22	4546.28	2577.63	upregulated
Ifi27l2a	2.89823	4.6e-22	617.803	82.8697	upregulated
Ifitm3	1.05964	8.28e-22	2535.26	1216.3	upregulated
Hspa1a	1.88666	3.28e-21	1571.08	424.871	upregulated
Rpl35	2.09206	3.78e-21	735.847	172.59	upregulated
Rpl32	2.21896	1.04e-20	594.197	127.632	upregulated
Tapbp	1.2801	4.15e-20	1400.37	576.627	upregulated
Gm9794	1.42973	1.46e-19	1160.89	430.921	upregulated
Bst2	1.33534	2.21e-19	1546.15	612.736	upregulated
Gm4332	2.10787	2.41e-19	525.695	121.955	upregulated
Jchain	3.42045	5.01e-19	597.036	55.7627	upregulated
Meg3	4.51939	1.54e-18	374.591	16.3337	upregulated
Gm8430	1.48765	2.79e-18	1052.36	375.264	upregulated
Ins2	2.29232	5.35e-18	673.653	137.524	upregulated
Sod1	1.03605	2.59e-17	1554.19	757.918	upregulated
Pcp4l1	5.7423	4.85e-17	239.565	4.47525	upregulated
Rps20	0.923155	5.07e-17	1798.89	948.655	upregulated
H1f0	2.12985	1.63e-16	407.002	92.9923	upregulated
Cox6b1	1.28797	1.05e-15	1206.25	493.993	upregulated
Sp100	2.47286	1.67e-15	341.216	61.4646	upregulated
Zfas1	1.54924	3.67e-15	632.208	216.019	upregulated
Pah	2.94288	5.7e-15	307.058	39.9324	upregulated
Gas5	1.34843	1.54e-14	781.558	306.933	upregulated
Ifi47	1.45947	1.57e-14	613.828	223.204	upregulated
Ifi44	1.82619	2.35e-14	554.579	156.396	upregulated
Obp2b	5.34284	2.35e-14	305.467	7.52679	upregulated
C4b	1.21324	2.9e-14	1195.5	515.615	upregulated
Aes	1.14603	3.72e-14	751.207	339.445	upregulated
Irf7	1.90494	7.82e-14	363.312	97.0144	upregulated
Igtp	1.69264	8.87e-14	634.76	196.37	upregulated
Hspb1	1.49878	1.46e-13	1017.57	360.072	upregulated
Lcn2	1.34634	1.75e-13	767.435	301.823	upregulated
Gstm1	1.09017	1.93e-13	1209.77	568.235	upregulated
Anp32a	1.16591	3.62e-13	797.069	355.241	upregulated
Lgals3bp	1.48131	6.88e-13	554.721	198.681	upregulated
Rpl21	1.1094	6.99e-13	880.287	408.002	upregulated
Iglc1	20	7.08e-13	560.268	0	upregulated
Gm2000	2.13345	7.43e-13	247.12	56.3216	upregulated
Gbp7	1.76	7.71e-13	428.192	126.423	upregulated
Ambp	1.13294	9.89e-13	675.547	308.039	upregulated
Atpif1	1.74231	1.04e-12	380.727	113.796	upregulated
Bmyc	4.01956	1.04e-12	205.327	12.6601	upregulated
Hspa1b	1.71516	1.35e-12	784.33	238.883	upregulated
Ptms	1.01774	1.39e-12	1148.05	567.01	upregulated
Xaf1	2.15363	1.52e-12	316.496	71.1312	upregulated
Rps9	0.751613	1.73e-12	2645.24	1571.11	upregulated
Rps3	0.8404	2.51e-12	2245.04	1253.83	upregulated
Rpl23	0.940575	6.47e-12	1047.69	545.874	upregulated
Cox8a	1.42158	7.15e-12	549.069	204.969	upregulated
Zbp1	2.62157	7.95e-12	255.727	41.5531	upregulated
Gm10073	1.36116	1.25e-11	512.256	199.406	upregulated
Cox7b	1.95854	2.96e-11	251.233	64.6396	upregulated
Rnu3a	20	3.67e-11	118.583	0	upregulated
Id2	1.02658	5.01e-11	855.515	419.949	upregulated
Gbp2	1.19256	5.31e-11	686.356	300.298	upregulated
Psmb8	1.09224	5.64e-11	636.027	298.317	upregulated
Cops9	1.67673	6.48e-11	321.092	100.435	upregulated
Plekhs1	2.87761	6.92e-11	250.542	34.0905	upregulated
Rps21	0.797458	9.33e-11	1592.97	916.536	upregulated
Cdo1	1.79282	1.95e-10	335.072	96.7046	upregulated
Rpl26	0.944339	2.09e-10	735.844	382.394	upregulated
Clec2d	2.23355	2.23e-10	320.641	68.1796	upregulated
Tgtp1	1.47397	2.33e-10	346.501	124.737	upregulated
Lamtor4	2.46318	2.35e-10	211.485	38.352	upregulated
Gbp4	2.66005	2.43e-10	279.719	44.2554	upregulated
Itm2b	0.744528	2.59e-10	1618.75	966.171	upregulated
Gpr182	3.4484	2.81e-10	124.578	11.4122	upregulated
Acadl	1.03735	2.82e-10	634.569	309.177	upregulated
Ndufa2	1.05693	3.13e-10	548.021	263.408	upregulated
Rps3a1	0.832412	3.53e-10	1106.36	621.319	upregulated
Rps25	1.11865	3.81e-10	399.137	183.812	upregulated
Jund	0.51702	4.32e-10	3180.85	2222.82	upregulated
Reln	4.05878	4.62e-10	154.318	9.25977	upregulated
Rps14	0.729259	8.13e-10	1893.17	1141.99	upregulated
Gcg	3.734	9.92e-10	553.818	41.6217	upregulated
Xbp1	1.16664	1.04e-09	417.557	186.004	upregulated
Tstd1	1.17567	1.1e-09	582.336	257.788	upregulated
S100a1	1.1931	1.21e-09	351.374	153.677	upregulated
Tgtp2	1.9012	1.31e-09	269.054	72.0312	upregulated
Hspe1	1.97037	1.6e-09	285.035	72.7372	upregulated
Rtp4	1.37698	1.82e-09	440.321	169.534	upregulated
Gm830	5.07425	1.88e-09	174.812	5.18885	upregulated
Gm10288	1.43293	1.97e-09	360.021	133.343	upregulated
Rnaset2b	1.19258	2.34e-09	400.063	175.035	upregulated
Ndufb3	1.49783	3.03e-09	288.51	102.157	upregulated
Rps19	1.39748	3.04e-09	408.129	154.923	upregulated
Rpl39	1.05684	3.43e-09	574.847	276.32	upregulated
Tsc22d1	1.02149	3.95e-09	492.995	242.853	upregulated
Eef1b2	0.741053	4.25e-09	1011.89	605.415	upregulated
Ifitm2	1.26655	4.26e-09	541.424	225.044	upregulated
Rps24	0.612969	5.24e-09	1851.06	1210.31	upregulated
Ndufa3	1.28472	6.29e-09	334.616	137.343	upregulated
Stat1	1.48383	6.89e-09	367.815	131.508	upregulated
Tmem176b	0.709621	8.26e-09	1551.05	948.438	upregulated
Rbp1	2.11589	8.77e-09	156.037	35.9983	upregulated
Isg15	0.699468	1.04e-08	1023.49	630.267	upregulated
Hist1h1c	2.20254	1.1e-08	235.988	51.2695	upregulated
Ndufb11	1.45502	1.2e-08	221.787	80.897	upregulated
Rida	1.93034	1.22e-08	193.21	50.6922	upregulated
Ier2	0.792194	1.27e-08	800.616	462.328	upregulated
Nfix	0.708886	1.56e-08	1088.71	666.063	upregulated
Tspo	2.04498	1.88e-08	218.211	52.8783	upregulated
Nucb1	1.49456	1.9e-08	323.478	114.799	upregulated
Gm4951	2.74725	1.98e-08	167.365	24.9264	upregulated
Ndufa6	1.86786	2.12e-08	244.983	67.1202	upregulated
Ppp2r2b	3.96741	2.58e-08	133.182	8.51406	upregulated
Gm26917	1.91801	2.63e-08	246.906	65.3362	upregulated
Atp5g1	1.19886	3.17e-08	436.138	189.99	upregulated
Gstm2	1.66088	3.22e-08	181.998	57.5563	upregulated
Cfi	5.47305	3.31e-08	108.444	2.44148	upregulated
Gm7536	0.853769	3.43e-08	577.001	319.276	upregulated
Tmsb4x	0.491016	3.51e-08	2479.06	1763.91	upregulated
Slc39a4	1.29555	4.24e-08	359.955	146.639	upregulated
Hist1h2bc	1.1073	4.59e-08	427.659	198.503	upregulated
Dad1	1.33282	6.32e-08	331.029	131.415	upregulated
Pcbd1	2.24781	6.52e-08	186.641	39.2959	upregulated
Gm9843	0.950299	7.36e-08	455.134	235.543	upregulated
Cox17	1.03894	7.97e-08	396.627	193.032	upregulated
Rps27rt	1.30382	9.03e-08	291.899	118.235	upregulated
Slc22a2	3.36286	9.04e-08	143.799	13.9777	upregulated
Smim22	0.873672	9.1e-08	370.399	202.147	upregulated
Gm12191	2.25812	1.08e-07	123.484	25.8136	upregulated
Ltb	2.6403	1.13e-07	250.709	40.2125	upregulated
Dbi	0.587741	1.17e-07	2039.56	1357.09	upregulated
Ncoa7	1.96216	1.22e-07	209.113	53.6674	upregulated
Gcc2	1.11374	1.32e-07	297.941	137.677	upregulated
Cox6c	1.46707	1.49e-07	275.309	99.5839	upregulated
Gsta3	1.3245	1.54e-07	316.018	126.182	upregulated
Rps26	0.476425	1.64e-07	2088.42	1501.07	upregulated
Fundc2	1.26569	1.84e-07	251.112	104.438	upregulated
App	0.467974	1.94e-07	2332.89	1686.63	upregulated
Phf11d	1.51615	2.03e-07	276.093	96.5274	upregulated
Eif4ebp2	1.1307	2.06e-07	403.743	184.388	upregulated
C4bp	2.72462	2.41e-07	76.8196	11.622	upregulated
Apobec3	0.876913	2.45e-07	383.651	208.91	upregulated
Ccni	1.17762	2.53e-07	442.339	195.55	upregulated
Lurap1l	0.840247	2.56e-07	609.996	340.712	upregulated
Rnaset2a	0.981001	2.66e-07	333.072	168.744	upregulated
Irgm1	0.769715	2.69e-07	614.52	360.436	upregulated
Higd2a	1.47826	2.7e-07	305.574	109.677	upregulated
Chmp5	1.07692	3.45e-07	309.665	146.793	upregulated
Ighg3	20	3.56e-07	82.2378	0	upregulated
Tbca	0.977059	4.88e-07	322.322	163.744	upregulated
Parp12	1.77929	5.57e-07	131.119	38.1984	upregulated
Arnt2	20	5.74e-07	77.7023	0	upregulated
Gbp8	20	5.74e-07	97.9835	0	upregulated
Trf	1.20731	6.13e-07	349.679	151.438	upregulated
Tmem176a	0.674402	6.39e-07	532.417	333.608	upregulated
Cp	0.437235	6.51e-07	3471.62	2563.96	upregulated
Oasl2	0.669432	6.68e-07	580.163	364.78	upregulated
Lsm6	1.53649	7.06e-07	162.644	56.0669	upregulated
Calr	0.445531	7.08e-07	2080.81	1527.97	upregulated
Rps18	0.782103	7.67e-07	730.676	424.902	upregulated
Atp5e	1.07143	7.85e-07	320.761	152.633	upregulated
Swi5	0.842634	9.1e-07	290.872	162.198	upregulated
Pts	1.73933	9.69e-07	149.029	44.6354	upregulated
Dusp2	4.04249	9.81e-07	120.307	7.30098	upregulated
Tmem258	1.06025	1.1e-06	249.81	119.796	upregulated
Aldh2	0.883458	1.14e-06	332.813	180.407	upregulated
Atp5o	0.661106	1.27e-06	398.79	252.192	upregulated
Rplp2	0.887801	1.28e-06	433.038	234.03	upregulated
Rpl18a	0.575995	1.36e-06	1541.81	1034.28	upregulated
Chmp1a	2.12526	1.37e-06	111.298	25.5106	upregulated
Brk1	1.76921	1.39e-06	170.623	50.0553	upregulated
Mal	1.88112	1.39e-06	147.52	40.0476	upregulated
Iglc2	20	1.49e-06	472.534	0	upregulated
Il18bp	3.15191	1.49e-06	69.0762	7.7716	upregulated
Id3	1.63754	1.58e-06	167.378	53.7957	upregulated
Rpl37rt	0.708193	1.61e-06	765.912	468.804	upregulated
Vps28	0.848885	1.72e-06	281.085	156.062	upregulated
Rpl18	0.882862	1.78e-06	353.092	191.478	upregulated
Txn1	0.77295	1.81e-06	704.572	412.33	upregulated
AW112010	1.73908	1.87e-06	199.944	59.8954	upregulated
Hadh	1.01253	2.17e-06	221.571	109.828	upregulated
Sfxn1	1.46565	2.21e-06	220.31	79.7682	upregulated
C130074G19Rik	3.14247	2.23e-06	95.0564	10.7648	upregulated
Mrpl42	1.60602	2.29e-06	143.239	47.0545	upregulated
Sat1	0.706452	2.34e-06	508.72	311.756	upregulated
Snhg18	0.857163	3.1e-06	175.125	96.6756	upregulated
Tecr	0.931084	3.4e-06	251.302	131.799	upregulated
Gpx1	0.544696	3.5e-06	704.774	483.148	upregulated
Mtch1	0.989623	3.58e-06	245.039	123.404	upregulated
Ciita	2.57672	3.67e-06	154.92	25.968	upregulated
Cd47	0.597536	3.89e-06	750.726	496.141	upregulated
Chchd2	0.445705	3.96e-06	2219.03	1629.27	upregulated
Rbx1	1.41207	4.08e-06	252.067	94.7197	upregulated
Car8	2.32305	4.09e-06	140.838	28.1457	upregulated
Tmem45a	4.47658	4.35e-06	116.649	5.23956	upregulated
Gm14586	0.61306	4.51e-06	427.23	279.326	upregulated
Slc48a1	1.64711	4.51e-06	111.245	35.5183	upregulated
Rps15	0.364036	4.61e-06	879.931	683.695	upregulated
Tmco1	1.73546	4.64e-06	153.938	46.2298	upregulated
Smco4	0.904516	4.89e-06	322.816	172.452	upregulated
Tomm7	0.653455	4.96e-06	349.153	221.976	upregulated
Krtcap3	2.57771	5.26e-06	81.2285	13.6063	upregulated
Zranb2	1.25908	5.56e-06	184.994	77.2921	upregulated
Gm14303	0.653797	6.14e-06	540.751	343.704	upregulated
Gm2225	2.52814	6.16e-06	70.3408	12.1945	upregulated
Vamp8	0.821956	6.57e-06	354.213	200.369	upregulated
Rilpl2	2.1153	6.77e-06	138.114	31.8763	upregulated
Cnp	2.72185	7.9e-06	88.4116	13.4014	upregulated
Ndufa7	1.30786	7.93e-06	236.632	95.5802	upregulated
Ergic3	1.0476	7.97e-06	222.131	107.461	upregulated
Ifi27	0.588772	8.15e-06	832.848	553.768	upregulated
Grina	2.08245	8.2e-06	93.9725	22.1881	upregulated
Prdx2	1.32585	8.23e-06	273.216	108.99	upregulated
Klf2	2.35856	8.35e-06	70.7939	13.8038	upregulated
Galk1	1.32168	8.76e-06	79.0298	31.6174	upregulated
Slc6a6	0.86353	8.84e-06	306.345	168.369	upregulated
Dkk3	20	9.99e-06	78.925	0	upregulated
Axin2	5.32408	1e-05	86.6595	2.16325	upregulated
Cbx6	0.689521	1.01e-05	650.388	403.28	upregulated
Tmem234	1.09195	1.02e-05	235.321	110.396	upregulated
Egr1	0.13246	1.1e-05	7218.83	6585.56	upregulated
Sec11c	0.879222	1.11e-05	291.617	158.54	upregulated
Yeats4	1.74775	1.11e-05	159.161	47.3927	upregulated
1810037I17Rik	1.00734	1.16e-05	217.393	108.145	upregulated
Hint1	1.03614	1.17e-05	338.03	164.834	upregulated
Shisa5	0.782761	1.19e-05	392.805	228.319	upregulated
Eif3k	0.929036	1.2e-05	207.199	108.823	upregulated
Gm13436	0.676208	1.22e-05	331.333	207.351	upregulated
Pigyl	0.981882	1.26e-05	218.874	110.82	upregulated
Pfdn5	0.759276	1.5e-05	435.759	257.443	upregulated
Atn1	1.27584	1.59e-05	211.379	87.2965	upregulated
Ndufc1	1.29857	1.66e-05	79.758	32.4239	upregulated
Sumo3	1.28951	1.66e-05	258.112	105.591	upregulated
Vtcn1	2.64701	1.76e-05	116.077	18.5318	upregulated
Phyh	1.35678	1.77e-05	165.989	64.8108	upregulated
Phpt1	1.14352	1.84e-05	215.722	97.6471	upregulated
Fkbp4	1.11554	1.9e-05	281.507	129.921	upregulated
Ypel2	1.24891	1.95e-05	217.763	91.6273	upregulated
Anapc13	2.01158	2.21e-05	158.16	39.2239	upregulated
Cyb5a	0.898179	2.21e-05	381.333	204.61	upregulated
Mitd1	1.54975	2.28e-05	95.7271	32.6975	upregulated
Rpl36	1.652	2.33e-05	124.785	39.7063	upregulated
Ldha	0.612462	2.4e-05	190.642	124.695	upregulated
Zfp36	0.481612	2.46e-05	2027.56	1452.09	upregulated
Psmb10	0.835264	2.47e-05	304.995	170.944	upregulated
Sftpd	1.79213	2.48e-05	143.898	41.5498	upregulated
Krtcap2	0.690079	2.5e-05	328.857	203.832	upregulated
Psme1	0.711046	2.5e-05	407.399	248.871	upregulated
Psap	0.516269	2.53e-05	851.654	595.457	upregulated
Pf4	20	2.58e-05	54.1925	0	upregulated
Gm15427	0.988299	2.63e-05	225.429	113.632	upregulated
Lgals9	0.714123	2.64e-05	268.962	163.953	upregulated
Cfh	4.33507	2.65e-05	58.2699	2.88708	upregulated
Ndufa1	1.16514	2.67e-05	179.362	79.9816	upregulated
Mpeg1	2.51953	2.79e-05	104.951	18.3036	upregulated
S100a11	0.456354	2.81e-05	1699.61	1238.72	upregulated
Gm10443	1.02768	2.82e-05	219.617	107.722	upregulated
Stt3b	0.733095	2.95e-05	506.389	304.65	upregulated
Cox7a2l	0.506827	2.96e-05	689.715	485.4	upregulated
Tmem134	1.00159	3.09e-05	127.03	63.4451	upregulated
Ninj1	2.59711	3.17e-05	82.6598	13.6611	upregulated
Ociad2	2.57694	3.17e-05	96.9759	16.2528	upregulated
Gbp3	0.923285	3.18e-05	170.936	90.1357	upregulated
Pja1	0.964188	3.3e-05	133.979	68.6732	upregulated
Cyba	0.628229	3.44e-05	273.343	176.845	upregulated
Eef1d	0.542352	3.44e-05	870.326	597.61	upregulated
Arf3	1.36264	3.48e-05	224.958	87.4794	upregulated
Atp6v1f	0.818735	3.64e-05	296.183	167.917	upregulated
Snord13	2.4239	3.77e-05	83.8762	15.6305	upregulated
Apol9a	1.7101	3.89e-05	126.836	38.7661	upregulated
Creb3l1	1.42169	3.91e-05	154.713	57.7508	upregulated
Atp6v1g1	2.02975	4.07e-05	82.3757	20.1735	upregulated
Os9	0.762327	4.11e-05	481.201	283.69	upregulated
Cox4i1	0.55343	4.12e-05	732.263	498.963	upregulated
Tcf7l2	0.789256	4.43e-05	266.225	154.049	upregulated
Rhob	0.347315	4.46e-05	1808.42	1421.5	upregulated
Ppp1r1b	0.84358	4.87e-05	415.992	231.815	upregulated
Lamtor2	2.01708	5.19e-05	124.983	30.878	upregulated
Rps4x	0.43511	5.44e-05	1913.03	1414.95	upregulated
Hpn	1.66961	5.72e-05	147.557	46.3828	upregulated
Rpsa	0.434556	5.73e-05	434.362	321.394	upregulated
Tgm2	0.972483	5.77e-05	259.958	132.482	upregulated
Hsph1	0.908961	5.82e-05	442.73	235.784	upregulated
Selenof	0.534546	5.95e-05	290.237	200.373	upregulated
Arl6ip1	0.34053	6.01e-05	1001.41	790.863	upregulated
Itih2	2.68792	6.07e-05	84.8119	13.1617	upregulated
Tap2	0.518488	6.19e-05	435.458	303.995	upregulated
Pcnp	2.89761	6.31e-05	91.0258	12.2151	upregulated
Srgn	1.51497	6.39e-05	168.602	58.9943	upregulated
Cox6a1	0.700888	6.44e-05	442.651	272.316	upregulated
Akr1e1	1.29474	6.47e-05	169.632	69.1435	upregulated
Laptm4a	0.340994	6.65e-05	1039.74	820.873	upregulated
Rnu3b3	20	6.69e-05	55.1048	0	upregulated
Ndufa5	1.14955	6.81e-05	160.661	72.4202	upregulated
Leprot	0.712886	6.82e-05	338.061	206.25	upregulated
Banp	3.92042	6.84e-05	65.4467	4.3224	upregulated
Tle1	2.43592	6.85e-05	110.748	20.467	upregulated
Acyp1	3.94307	6.86e-05	59.5854	3.87399	upregulated
Mrpl51	0.864247	6.98e-05	126.32	69.3917	upregulated
1110032A03Rik	3.08554	7e-05	70.3142	8.28329	upregulated
Rian	2.95249	7e-05	45.7996	5.91663	upregulated
Ndufa12	1.40448	7.05e-05	160.524	60.6388	upregulated
Prkaca	1.10352	7.14e-05	160.36	74.6282	upregulated
Cnn2	3.28031	7.39e-05	83.8695	8.63241	upregulated
Ddit4l	3.13892	7.41e-05	107.131	12.1621	upregulated
Pnrc2	0.852167	7.51e-05	232.629	128.865	upregulated
Apol9b	2.181	7.53e-05	127.541	28.1255	upregulated
Tmem98	1.15609	7.53e-05	215.415	96.6624	upregulated
Rps8	0.433953	7.59e-05	792.001	586.264	upregulated
Sh3bgrl	0.54297	8.01e-05	339.459	232.99	upregulated
Oas1a	2.29004	8.03e-05	94.9772	19.42	upregulated
AC149090.1	2.09232	8.11e-05	156.13	36.6129	upregulated
Rps11	0.940488	8.18e-05	244.479	127.387	upregulated
Aqp1	1.63509	8.3e-05	117.59	37.858	upregulated
Neat1	1.43902	8.34e-05	169.879	62.6542	upregulated
Trim24	0.916456	8.34e-05	151.099	80.0535	upregulated
Hint2	0.636941	8.39e-05	186.019	119.624	upregulated
Ndufb8	1.67233	8.55e-05	141.211	44.3044	upregulated
Mgst1	0.493085	8.56e-05	816.91	580.418	upregulated
Cops6	1.62438	8.58e-05	109.914	35.6506	upregulated
Dynlt3	0.478087	8.73e-05	368.156	264.31	upregulated
St3gal5	0.753759	8.92e-05	443.119	262.795	upregulated
Selenoh	0.929605	8.97e-05	164.248	86.2307	upregulated
Tbc1d22a	4.48859	9.02e-05	74.067	3.29932	upregulated
Slc28a3	1.05377	9.28e-05	290.305	139.842	upregulated
Smarcd2	0.605098	9.38e-05	177.38	116.614	upregulated
Fam124a	3.57378	9.45e-05	64.8936	5.44988	upregulated
Bex3	1.24879	9.68e-05	126.849	53.3781	upregulated
Irf3	2.73045	9.76e-05	78.3756	11.8095	upregulated
Ins1	1.96399	9.94e-05	231.208	59.2628	upregulated
Fam213a	0.559069	0.000101374	263.985	179.177	upregulated
Tmem173	1.05988	0.000103607	150.224	72.0586	upregulated
Rpl29	1.02979	0.000104188	126.235	61.8276	upregulated
Cfdp1	0.636465	0.000110945	206.287	132.702	upregulated
Pla2g16	0.77771	0.000111247	388.999	226.9	upregulated
Bcl2l1	0.762752	0.000113575	249.323	146.944	upregulated
Ddost	1.05749	0.000116557	205.117	98.5518	upregulated
Iqgap2	1.01172	0.000119445	203.564	100.959	upregulated
Mbd1	1.8467	0.000122731	151.965	42.2506	upregulated
Nlrc5	2.68123	0.000123691	111.586	17.3972	upregulated
Epb41l1	1.6894	0.000126163	165.246	51.2357	upregulated
Map2k2	2.26972	0.000127853	70.958	14.7145	upregulated
Igfbp7	1.3406	0.000130137	136.87	54.044	upregulated
Atp2b1	0.731767	0.000134115	198.665	119.629	upregulated
H3f3b	0.355084	0.000134349	2978.05	2328.31	upregulated
Snx10	0.916719	0.000134987	345.598	183.067	upregulated
Vapb	1.25158	0.000135644	134.076	56.3105	upregulated
Rab1b	1.2183	0.000135717	101.695	43.7074	upregulated
Gm8186	1.1159	0.000137582	108.774	50.1888	upregulated
Mnat1	0.839002	0.000139491	119.716	66.9246	upregulated
Fech	1.41854	0.000140865	128.179	47.9508	upregulated
Id1	1.38636	0.000142331	119.888	45.8607	upregulated
Snrpe	1.27237	0.000144008	108.344	44.8523	upregulated
Gm10275	0.582803	0.000146188	562.445	375.525	upregulated
BC005624	0.91858	0.00014741	210.993	111.621	upregulated
Hcfc1r1	0.987312	0.000148366	101.271	51.083	upregulated
S100a13	0.766597	0.000151328	401.76	236.156	upregulated
Gm8566	1.82856	0.00015639	80.2508	22.5943	upregulated
Rps5	0.358938	0.000162655	1744.35	1360.14	upregulated
Dclk1	6.01547	0.000168176	74.4605	1.15104	upregulated
Gabrp	6.12954	0.000169471	58.8275	0.840245	upregulated
Chmp3	0.849011	0.000171741	204.581	113.576	upregulated
Gm25360	20	0.000173328	33.2896	0	upregulated
Shroom1	4.32887	0.000173409	59.8405	2.97765	upregulated
Rpl37a	1.30694	0.000175273	131.289	53.064	upregulated
Pnpo	3.26047	0.000177434	61.4901	6.41663	upregulated
Slfn9	2.85728	0.000178795	59.3769	8.1939	upregulated
Hnf1b	0.587847	0.000180803	329.966	219.538	upregulated
Ifit1	0.212413	0.000183674	525.914	453.912	upregulated
1110059G10Rik	3.47275	0.000184786	72.3802	6.51956	upregulated
Ces2g	1.26151	0.000185266	213.13	88.8982	upregulated
Epb41l4aos	1.55311	0.000186359	127.029	43.2881	upregulated
Psme2b	1.15902	0.000187508	150.077	67.2069	upregulated
Gdi1	1.03428	0.000190432	131.223	64.0709	upregulated
Fos	0.321643	0.000190475	2085.5	1668.73	upregulated
Selenow	0.445853	0.000194694	596.937	438.242	upregulated
Lynx1	2.25662	0.000195408	72.0515	15.0776	upregulated
Spag7	1.22469	0.00019756	212.762	91.0385	upregulated
Rpl22l1	2.16792	0.000201922	69.5856	15.4849	upregulated
Tmem59	0.469015	0.000208259	686.112	495.687	upregulated
Ndufa4	1.04718	0.000211595	162.903	78.8307	upregulated
Rras	1.09222	0.000218578	251.233	117.838	upregulated
Atox1	1.20279	0.000218984	95.4057	41.4475	upregulated
Psmg4	2.7808	0.000219046	66.7201	9.7085	upregulated
Stap2	2.14676	0.000230157	83.6464	18.889	upregulated
Eapp	1.04152	0.000230725	89.2464	43.3574	upregulated
Dhrs3	0.609278	0.00023852	276.162	181.031	upregulated
Cox7a2	0.574987	0.000239672	270.701	181.719	upregulated
Wipi1	2.78455	0.000240435	56.2934	8.17003	upregulated
Wdtc1	2.52313	0.000240995	106.878	18.5932	upregulated
Edf1	0.762403	0.000242767	208.109	122.683	upregulated
Birc2	0.633839	0.000243579	293.978	189.457	upregulated
Trir	0.697142	0.000246281	351.082	216.545	upregulated
Lrg1	1.43103	0.00024706	53.6685	19.9037	upregulated
Ctsd	1.65136	0.000247353	152.531	48.5567	upregulated
Brd8	1.37855	0.000256275	150.778	57.9901	upregulated
Nhlrc2	2.05605	0.000263158	89.9074	21.6204	upregulated
Nedd8	0.468058	0.000263431	251.892	182.102	upregulated
Rpl41	0.450824	0.000264045	1733.39	1268.2	upregulated
Prom1	0.57092	0.000264123	481.482	324.127	upregulated
Adgrl2	1.82575	0.000264701	73.96	20.8638	upregulated
Mat2b	1.07125	0.000268777	132.648	63.1279	upregulated
Tmem126a	1.74351	0.000272442	108.766	32.4821	upregulated
Hnrnpul1	0.672248	0.00027294	287.723	180.554	upregulated
Smyd3	4.91215	0.000275711	53.9203	1.79081	upregulated
Ndufaf8	1.1583	0.000278979	73.8353	33.0812	upregulated
Gins4	20	0.000279262	49.5727	0	upregulated
Ly6d	4.4051	0.000281016	59.072	2.78813	upregulated
Zmynd8	1.41208	0.000287785	127.633	47.9607	upregulated
Nr5a2	0.461849	0.000288986	427.278	310.228	upregulated
Npepl1	1.41211	0.000289205	129.53	48.6724	upregulated
Emc2	3.62016	0.000292599	84.5017	6.87209	upregulated
Snrpg	1.434	0.000303081	90.7968	33.6042	upregulated
H2afv	0.545725	0.000305735	271.288	185.845	upregulated
Tesc	1.30659	0.000305804	86.0108	34.772	upregulated
Mpnd	2.51279	0.000309246	64.9684	11.3835	upregulated
Acot1	0.69286	0.000314995	286.863	177.461	upregulated
Tox3	1.38909	0.000315101	102.113	38.9873	upregulated
Eid1	0.56595	0.00032469	310.322	209.626	upregulated
Arpc1b	0.603574	0.000324715	201.107	132.353	upregulated
Auts2	1.1597	0.00032499	105.292	47.1295	upregulated
Il15ra	1.40225	0.000326777	47.3095	17.8991	upregulated
Meis2	0.535631	0.000342012	335.631	231.537	upregulated
Arf5	0.524044	0.000348017	188.23	130.899	upregulated
Rps27l	1.39893	0.0003502	141.119	53.5136	upregulated
Terf2	1.11312	0.000354062	145.155	67.1043	upregulated
2010107E04Rik	0.866019	0.000357018	194.357	106.635	upregulated
Wdr89	0.414892	0.000360507	438.78	329.119	upregulated
Zfp950	2.07986	0.000361379	84.2256	19.9225	upregulated
Atp5j	1.03494	0.000376224	145.913	71.2109	upregulated
Nop10	0.506916	0.00038369	116.538	82.0105	upregulated
Fasn	2.1065	0.00038463	87.2703	20.265	upregulated
Fam114a2	1.01533	0.00039145	219.768	108.722	upregulated
AC121965.1	0.683332	0.000394891	110.773	68.9812	upregulated
Jagn1	1.94712	0.000405222	115.497	29.9521	upregulated
Csf2ra	1.67584	0.000411074	68.7271	21.5104	upregulated
Vcam1	1.89552	0.000414505	103.626	27.8522	upregulated
Oxr1	1.63804	0.000418246	75.252	24.1779	upregulated
Rpl22	0.453192	0.000424075	758.871	554.298	upregulated
Samhd1	0.453722	0.0004261	231.434	168.983	upregulated
Gm12174	1.33213	0.000431102	126.512	50.2481	upregulated
Scara3	0.315271	0.000436217	735.987	591.512	upregulated
Mocs2	1.49749	0.000439753	76.5606	27.1154	upregulated
Crot	1.03488	0.000441308	166.212	81.1209	upregulated
Aldh3a2	1.30156	0.000444058	79.4329	32.225	upregulated
Ptrhd1	5.04674	0.000445181	49.019	1.48301	upregulated
Tns1	0.395659	0.000446276	674.61	512.799	upregulated
Acot2	3.864	0.00045028	36.8121	2.5282	upregulated
Egfl6	20	0.000450313	35.2362	0	upregulated
Iglc3	20	0.000450313	39.7532	0	upregulated
Rab5c	0.892157	0.000451764	267.394	144.074	upregulated
Lamtor5	1.23737	0.000457674	63.1389	26.78	upregulated
Txndc17	0.879576	0.000461605	120.816	65.6668	upregulated
Mlph	1.1558	0.000463902	94.9458	42.6132	upregulated
Prr15l	0.65816	0.0004647	277.791	176.032	upregulated
Chchd3	1.31376	0.000464723	117.1	47.1058	upregulated
Cox14	1.25002	0.00046745	94.0325	39.5352	upregulated
Ddx17	0.671889	0.000470529	377.139	236.724	upregulated
Rab1	0.56073	0.000472038	591.153	400.778	upregulated
Slc43a2	1.29192	0.000478021	115.034	46.9807	upregulated
Adi1	0.891779	0.000481406	153.469	82.7122	upregulated
1810058I24Rik	0.998837	0.000489103	203.594	101.879	upregulated
Mapk3	0.805987	0.00050231	172.45	98.6366	upregulated
Rsu1	1.08472	0.000506617	191.393	90.2388	upregulated
Kat2b	0.937591	0.000530379	143.514	74.9294	upregulated
Atp5a1	0.431587	0.000530917	777.383	576.388	upregulated
Ccdc47	0.499519	0.000533882	204.99	144.998	upregulated
Prr13	0.421138	0.000566204	326.749	244.028	upregulated
Ralgps2	1.86735	0.000571188	81.7643	22.4097	upregulated
Arpc1a	0.88809	0.000575698	183.826	99.3266	upregulated
Cd81	0.364438	0.000577476	466.453	362.328	upregulated
Nudt4	0.829244	0.000583444	210.748	118.614	upregulated
Pxk	1.18241	0.000594214	146.766	64.6672	upregulated
Mapk13	2.50187	0.000605556	61.8953	10.9275	upregulated
Cybb	2.62352	0.000616082	63.7875	10.3509	upregulated
Pitpna	0.711014	0.000622878	167.995	102.627	upregulated
Fign	1.64552	0.000623069	82.8477	26.4808	upregulated
Tmc4	0.830929	0.00062507	151.04	84.9098	upregulated
Stx8	1.78509	0.000626329	79.1725	22.9725	upregulated
Stard10	0.646024	0.000629455	179.081	114.44	upregulated
Slc44a3	1.96746	0.000631463	84.5008	21.6071	upregulated
2410015M20Rik	1.57128	0.000632138	94.718	31.8736	upregulated
Agtrap	1.18353	0.000636132	145.361	63.9986	upregulated
3830406C13Rik	1.41675	0.000642041	43.291	16.2149	upregulated
Snrpd3	0.533715	0.000649194	341.457	235.869	upregulated
Lrch1	1.28294	0.000650834	108.056	44.4066	upregulated
Tmem55b	1.23169	0.000653207	108.426	46.1699	upregulated
Limk2	1.54762	0.000654997	101.357	34.6716	upregulated
Chtf8	0.632654	0.000681989	99.7957	64.3671	upregulated
Reep5	0.528724	0.000686755	242.785	168.291	upregulated
Ptk2b	1.17899	0.00069153	82.9379	36.6305	upregulated
Gm9294	1.02972	0.000695972	99.4299	48.7014	upregulated
Tnfsf10	1.03583	0.000722054	62.4775	30.4724	upregulated
Cd53	20	0.000726911	55.3994	0	upregulated
Fam162a	20	0.000726911	30.6722	0	upregulated
Gm22973	20	0.000726911	29.404	0	upregulated
Patz1	20	0.000726911	43.306	0	upregulated
Tox	2.86047	0.000735456	41.8819	5.76685	upregulated
Tmed10	0.711107	0.000736579	213.727	130.555	upregulated
Bhlhe40	0.458755	0.000742871	232.405	169.101	upregulated
Bad	2.46698	0.000744072	54.8552	9.92165	upregulated
Igf1	1.39616	0.000746445	51.165	19.4396	upregulated
Npc2	0.48836	0.000758759	276.082	196.801	upregulated
Hp1bp3	0.707403	0.000762388	246.595	151.02	upregulated
Nsa2	0.777527	0.000766602	138.364	80.7165	upregulated
Mpc2	0.590246	0.000766674	251.843	167.282	upregulated
Slc25a20	2.21885	0.000773015	59.6528	12.8141	upregulated
Smad1	0.556228	0.000778452	182.59	124.175	upregulated
Idnk	1.62447	0.00078538	51.2178	16.6115	upregulated
Hspd1	1.22497	0.000809401	208.539	89.214	upregulated
Mtss1	0.995768	0.000812922	174.621	87.5671	upregulated
Cuta	2.32416	0.000836997	72.765	14.5305	upregulated
Nol7	0.85454	0.000841604	164.787	91.1338	upregulated
Zscan26	2.36577	0.000852096	75.6145	14.6703	upregulated
Cbx5	0.657134	0.000858459	217.409	137.867	upregulated
Ntan1	2.59668	0.0008587	85.8825	14.198	upregulated
Maip1	1.60313	0.000874621	120.544	39.6785	upregulated
Eef1g	0.537527	0.000883687	303.404	209.031	upregulated
Mob3b	0.994452	0.000891145	119.418	59.939	upregulated
Sh3rf1	1.48884	0.000895173	109.541	39.0293	upregulated
1500011K16Rik	1.51852	0.000898923	67.2198	23.4627	upregulated
Cyb5b	1.04561	0.000900352	117.929	57.1294	upregulated
Gm6472	0.75499	0.000904921	163.706	97.0041	upregulated
Gm5644	1.2583	0.000906662	106.193	44.3924	upregulated
Lancl1	4.24111	0.000922892	45.3531	2.39832	upregulated
Eef2	0.411392	0.000926214	1193.6	897.464	upregulated
Gm10269	4.13525	0.000929237	50.5094	2.87434	upregulated
Polr2g	0.876056	0.000934393	124.177	67.6583	upregulated
Tmsb10	0.596035	0.000936696	374.073	247.475	upregulated
Btbd2	3.26095	0.000951767	52.4035	5.46659	upregulated
Gprasp1	0.715114	0.000954161	145.369	88.5523	upregulated
Slc25a1	1.63945	0.000970113	76.1702	24.449	upregulated
Sel1l3	2.71244	0.000978135	53.2709	8.1276	upregulated
Ifit3b	0.691694	0.000978466	227.456	140.824	upregulated
Tigd2	2.60404	0.000981478	60.8832	10.0139	upregulated
Slc25a17	1.37555	0.000982487	68.604	26.4403	upregulated
Hcfc1	1.53812	0.000987467	76.2182	26.2445	upregulated
Gm15772	1.25437	0.000988675	98.1991	41.1629	upregulated

## Sheet: Ductal(CP vs control)-down
Gene	regulated	p_val	exp_1	exp_2	updown
Hmox1	-4.86631	1.98e-70	99.7966	2910.85	downregulated
Ankrd1	-2.95188	1.55e-36	310.574	2403.08	downregulated
Apoe	-1.95616	3.81e-27	503.766	1954.76	downregulated
Pnlip	-3.55572	1.04e-24	58.7191	690.49	downregulated
Ifrd1	-1.602	3.76e-24	836.245	2538.54	downregulated
Hspa5	-0.74874	6.62e-24	4627.43	7775.59	downregulated
Hspb8	-2.67463	8.18e-23	192.886	1231.53	downregulated
Clps	-1.00074	3.15e-22	440.456	881.365	downregulated
Cdh1	-1.26922	5.03e-22	1003.73	2419.3	downregulated
Cdkn1a	-2.091	4.99e-21	270.814	1153.79	downregulated
Ncl	-1.23827	1.65e-20	1119.29	2640.58	downregulated
Sdc4	-1.58521	1.68e-20	636.561	1910.02	downregulated
Ccnl1	-1.23908	7.89e-20	983.169	2320.75	downregulated
Atp13a3	-3.29247	8.4e-20	53.6964	526.112	downregulated
Eif5	-1.40268	1.66e-19	680.235	1798.48	downregulated
2210010C04Rik	-3.30036	3.25e-19	56.4386	556.011	downregulated
Reg3b	-3.346	3.74e-19	55.2738	562.04	downregulated
Tgfb2	-3.37738	2.24e-18	68.2484	709.228	downregulated
Fam134b	-2.03079	8.1e-18	210.715	861.039	downregulated
Reg1	-3.96835	2.26e-17	24.7747	387.794	downregulated
Prss2	-3.62894	6.51e-17	31.3227	387.506	downregulated
Rpl34	-1.10671	2.18e-16	1262.05	2717.88	downregulated
Pnliprp1	-3.9727	4.63e-16	23.1667	363.719	downregulated
Brd2	-1.24787	1.07e-15	660.408	1568.4	downregulated
Tnfrsf12a	-1.77064	2e-15	346.752	1183.14	downregulated
Sqstm1	-1.23959	2.14e-15	798.089	1884.54	downregulated
Cela1	-2.63315	3.83e-15	84.7626	525.851	downregulated
Eif2s2	-2.01017	4.01e-15	226.892	913.987	downregulated
Fosl1	-2.72294	5.48e-15	66.1146	436.5	downregulated
Fam107b	-2.35114	5.85e-15	131.393	670.405	downregulated
Myc	-2.9869	1.14e-14	56.301	446.337	downregulated
Osgin1	-1.78325	3.9e-14	283.49	975.774	downregulated
Krt18	-0.81162	3.94e-14	1993.52	3498.99	downregulated
Txnrd1	-3.41092	2.04e-13	44.7853	476.35	downregulated
Try5	-2.63755	4.23e-13	68.0528	423.476	downregulated
Cela3b	-3.333	5.45e-13	27.35	275.607	downregulated
Cpb1	-3.27091	8.81e-13	28.8412	278.391	downregulated
Hivep2	-3.3241	1.35e-12	38.6956	387.539	downregulated
Gclc	-3.37741	3.73e-12	35.2714	366.544	downregulated
Mcl1	-1.23231	4.93e-12	629.432	1478.8	downregulated
BC005537	-1.46585	4.94e-12	404.583	1117.57	downregulated
Ctrb1	-1.74342	5.08e-12	266.775	893.237	downregulated
Tagln2	-1.01918	9.08e-12	1039.29	2106.4	downregulated
Fmo2	-1.66768	1.63e-11	268.092	851.736	downregulated
Chka	-1.17339	2.59e-11	532.508	1201.02	downregulated
Ddx3x	-1.05931	4.42e-11	799.789	1666.71	downregulated
Plaur	-2.55471	4.55e-11	67.671	397.6	downregulated
Tinagl1	-2.40641	1.05e-10	129.811	688.201	downregulated
Ddx5	-0.702318	1.19e-10	1977.02	3216.84	downregulated
Tsc22d2	-1.67442	1.55e-10	123.099	392.92	downregulated
CT010467.1	-1.43634	1.81e-10	335.272	907.358	downregulated
Arid4b	-1.3857	3.09e-10	353.332	923.249	downregulated
Krt80	-3.69871	3.26e-10	16.9603	220.22	downregulated
Baz1a	-3.00906	3.62e-10	32.5921	262.379	downregulated
F3	-3.14466	3.72e-10	29.9636	264.991	downregulated
Creb5	-2.39935	5.04e-10	56.3229	297.139	downregulated
Kdm6b	-1.64852	8.28e-10	226.115	708.898	downregulated
Mt2	-1.48866	1.12e-09	199.382	559.523	downregulated
Etf1	-1.2748	1.77e-09	423.544	1024.83	downregulated
Thbs1	-1.7549	2.36e-09	243.601	822.159	downregulated
Lrrfip1	-1.80739	2.38e-09	152.136	532.491	downregulated
Gdf15	-2.03481	2.41e-09	117.15	480.047	downregulated
Kcnq1ot1	-4.00703	2.47e-09	12.7903	205.644	downregulated
Slc3a2	-1.7901	6.37e-09	157.417	544.409	downregulated
Hspa9	-2.11494	9.76e-09	106.091	459.559	downregulated
Pde4b	-2.15678	1.15e-08	65.4579	291.888	downregulated
Igf1r	-1.90836	1.25e-08	124.466	467.226	downregulated
Syncrip	-2.10297	2.08e-08	82.912	356.185	downregulated
Hnrnpc	-0.796471	2.16e-08	1116.17	1938.62	downregulated
Ets2	-1.63854	3e-08	285.295	888.269	downregulated
Pvr	-1.62677	3.27e-08	156.447	483.143	downregulated
Ppp1r15a	-1.51543	5.18e-08	216.011	617.542	downregulated
Nufip2	-1.41198	5.41e-08	296.85	789.925	downregulated
Mt1	-0.848013	5.69e-08	1321.22	2378.22	downregulated
Epha2	-2.84338	6.42e-08	26.3928	189.421	downregulated
Nop58	-1.31103	6.83e-08	353.576	877.286	downregulated
Sfpq	-1.28788	8e-08	350.134	854.92	downregulated
Prkx	-2.00774	1e-07	71.4332	287.271	downregulated
Cftr	-3.45629	1.01e-07	16.363	179.601	downregulated
Ier3	-0.76613	1.15e-07	1243.26	2114.42	downregulated
Zg16	-3.02498	1.17e-07	23.2902	189.576	downregulated
Zbtb20	-0.961784	1.31e-07	742.801	1446.77	downregulated
Tle4	-2.46359	1.9e-07	36.4735	201.184	downregulated
Hs6st2	-4.78514	3.07e-07	5.92651	163.407	downregulated
Dnajb9	-1.39669	3.73e-07	356.091	937.578	downregulated
Eif5b	-1.28971	4.55e-07	337.335	824.714	downregulated
Cldn4	-0.864094	4.71e-07	1169.11	2128.02	downregulated
Pcf11	-1.28271	4.83e-07	277.879	676.069	downregulated
Dnajc5	-1.33575	4.96e-07	271.721	685.844	downregulated
Sgms2	-1.74719	5.57e-07	165.236	554.704	downregulated
Ptp4a1	-1.89925	5.84e-07	87.2531	325.471	downregulated
Maff	-1.50409	6.46e-07	232.445	659.323	downregulated
Dcn	-2.66991	6.52e-07	27.0211	171.959	downregulated
Plk2	-1.48669	7.77e-07	173.92	487.402	downregulated
Wsb1	-1.40498	9.55e-07	227.456	602.334	downregulated
Phf3	-1.23928	1.07e-06	251.975	594.864	downregulated
Dnajb4	-1.4924	1.41e-06	266.511	749.847	downregulated
Sertad2	-1.90963	1.48e-06	68.6394	257.886	downregulated
Cxcl2	-2.83074	1.81e-06	44.2624	314.9	downregulated
Cxcl1	-1.61113	2.13e-06	167.385	511.345	downregulated
Reg2	-2.66775	2.16e-06	25.7946	163.908	downregulated
Myl12a	-0.969863	2.2e-06	514.203	1007.15	downregulated
Gadd45a	-2.02045	2.44e-06	73.3304	297.509	downregulated
Map2k3	-1.65364	2.64e-06	118.121	371.642	downregulated
Hsp90aa1	-0.574796	3.04e-06	1495.49	2227.48	downregulated
Hnrnpu	-0.840996	3.1e-06	594.372	1064.69	downregulated
Lmna	-1.5328	3.61e-06	171.939	497.502	downregulated
Sorbs2	-1.19536	3.9e-06	297.928	682.258	downregulated
Edn1	-2.9104	3.96e-06	21.0362	158.156	downregulated
Arl5b	-1.77418	4.63e-06	69.1452	236.507	downregulated
Ddx21	-1.88185	5.03e-06	100.182	369.218	downregulated
Samd4	-6.09342	6.35e-06	1.59466	108.886	downregulated
Tacc2	-2.07731	6.35e-06	58.1778	245.522	downregulated
Rnase1	-2.5612	7.53e-06	30.3513	179.133	downregulated
Spon1	-20	8.05e-06	0	98.0356	downregulated
Fgfr1	-1.71335	8.61e-06	100.184	328.527	downregulated
Rlim	-1.52364	9.45e-06	106.534	306.3	downregulated
Shank2	-1.29677	9.57e-06	142.152	349.236	downregulated
Zbtb2	-1.91115	9.9e-06	70.4	264.781	downregulated
Rtn4	-1.29271	1.02e-05	276.016	676.207	downregulated
Bzw1	-1.04715	1.1e-05	361.122	746.235	downregulated
Krt8	-0.977859	1.1e-05	579.362	1141.08	downregulated
Ets1	-1.78291	1.12e-05	57.4357	197.648	downregulated
Anxa3	-2.68211	1.21e-05	19.1363	122.816	downregulated
Otud1	-1.8327	1.21e-05	58.931	209.913	downregulated
Tm4sf4	-0.82251	1.49e-05	603.551	1067.37	downregulated
Maml1	-20	1.5e-05	0	59.4648	downregulated
Gadd45b	-1.62428	1.62e-05	85.9516	264.978	downregulated
Gclm	-1.44043	1.97e-05	114.297	310.204	downregulated
Luc7l3	-1.13552	2.12e-05	313.961	689.764	downregulated
Chd4	-0.936271	2.19e-05	490.502	938.612	downregulated
Nfkbia	-0.732736	2.27e-05	916.524	1523.07	downregulated
Tgoln1	-1.14684	2.32e-05	277.81	615.151	downregulated
Csrnp1	-0.784446	2.37e-05	661.455	1139.31	downregulated
Kdm3a	-1.75791	2.46e-05	47.3288	160.07	downregulated
Vasn	-1.56028	2.57e-05	93.8845	276.876	downregulated
Med13	-1.49289	2.72e-05	110.839	311.957	downregulated
Spag9	-1.3078	2.79e-05	150.679	373.025	downregulated
Palld	-1.63659	2.88e-05	105.862	329.159	downregulated
Nabp1	-2.01493	2.96e-05	44.6289	180.373	downregulated
Cltc	-0.943153	2.99e-05	461.356	887.06	downregulated
Spink1	-1.84705	3.41e-05	47.4697	170.779	downregulated
Dsp	-1.0568	3.51e-05	260.619	542.169	downregulated
Mapre1	-0.960385	3.71e-05	392.496	763.73	downregulated
Rnd1	-2.11581	3.78e-05	38.4867	166.814	downregulated
Gm9892	-2.21307	3.81e-05	82.1253	380.784	downregulated
Trak2	-2.12261	3.84e-05	46.7541	203.605	downregulated
Nfat5	-1.24704	3.96e-05	159.532	378.654	downregulated
Naa50	-2.21426	4e-05	59.91	278.008	downregulated
Zbtb10	-1.36156	4.16e-05	185.274	476.086	downregulated
Mafk	-1.95614	4.26e-05	58.7668	228.028	downregulated
Klf9	-1.24924	4.36e-05	283.805	674.65	downregulated
Bdp1	-1.26932	4.46e-05	97.4257	234.842	downregulated
Ppp1r15b	-1.5049	4.59e-05	104.165	295.625	downregulated
Azin1	-1.33375	4.94e-05	187.811	473.391	downregulated
Baiap2	-1.75803	5.12e-05	63.4523	214.619	downregulated
Vcp	-1.50644	5.43e-05	181.967	516.982	downregulated
Gnl3	-1.18626	5.54e-05	227.738	518.246	downregulated
9130008F23Rik	-2.18899	6.97e-05	29.3248	133.717	downregulated
Eif4e	-1.66115	7.02e-05	92.9221	293.883	downregulated
Rnd3	-1.16646	7.45e-05	177.331	398.038	downregulated
Ranbp2	-1.17525	7.47e-05	174.095	393.162	downregulated
Fbxo30	-1.9284	7.91e-05	49.8814	189.864	downregulated
Lrrn1	-2.82114	8.15e-05	13.861	97.9589	downregulated
Zfand5	-0.808363	8.24e-05	541.447	948.194	downregulated
Prkci	-1.89787	8.38e-05	52.9115	197.181	downregulated
Sesn2	-3.72859	9.31e-05	8.64703	114.626	downregulated
Slc38a2	-1.02272	9.56e-05	356.683	724.688	downregulated
Anxa2	-1.44769	9.8e-05	154.923	422.586	downregulated
Clcf1	-1.60886	0.000104821	93.657	285.663	downregulated
Nedd4l	-1.25853	0.000108789	198.467	474.836	downregulated
Naf1	-1.41248	0.000111077	93.993	250.205	downregulated
Eif6	-1.04801	0.000111149	244.665	505.889	downregulated
Son	-0.919573	0.000119872	400.003	756.627	downregulated
Anxa5	-0.658337	0.000123808	855.346	1349.96	downregulated
Sec62	-0.976465	0.00012634	541.481	1065.44	downregulated
Peg10	-3.09071	0.00013113	9.31913	79.3913	downregulated
Ctrl	-3.94088	0.000136446	5.84616	89.7829	downregulated
Slc25a25	-2.03751	0.000141956	32.4827	133.353	downregulated
Slc7a5	-3.41282	0.000143169	8.34729	88.9008	downregulated
Gsn	-2.21953	0.00014572	29.347	136.681	downregulated
Cxcl16	-1.3799	0.000154258	88.0275	229.093	downregulated
Chd1	-1.36372	0.000154515	124.849	321.294	downregulated
Wapl	-1.18751	0.000166645	169.75	386.622	downregulated
Jup	-1.51672	0.000171253	57.2033	163.681	downregulated
Atf4	-0.569664	0.000178984	1175.52	1744.68	downregulated
Nasp	-1.41419	0.000182886	155.815	415.263	downregulated
Dpep1	-20	0.000183869	0	54.6906	downregulated
Tmem57	-1.43113	0.000189874	68.5766	184.922	downregulated
Naa15	-1.2483	0.000190737	177.06	420.625	downregulated
Cbs	-1.92631	0.000192828	28.3279	107.669	downregulated
Nfe2l2	-1.23385	0.000194968	185.998	437.455	downregulated
Cdk12	-1.38231	0.000196855	85.4485	222.752	downregulated
Slc5a3	-1.46734	0.000199329	52.7373	145.825	downregulated
Kdm5a	-1.50275	0.000203111	87.8175	248.859	downregulated
Ctps	-3.0168	0.00020492	11.4826	92.9367	downregulated
Mef2a	-2.20412	0.000208858	35.2648	162.497	downregulated
Kpna4	-1.21049	0.000220789	85.0987	196.932	downregulated
Iffo2	-1.55026	0.000222993	110.006	322.173	downregulated
Ddx3y	-1.24299	0.00022433	202.737	479.856	downregulated
Eif4g2	-0.845849	0.000226352	549.186	987.064	downregulated
Klf5	-1.52026	0.000238799	119.166	341.821	downregulated
Rbbp6	-1.17456	0.00024083	306.175	691.112	downregulated
Papd5	-2.62109	0.000242413	24.2548	149.219	downregulated
Arid1a	-1.01633	0.000243069	310.034	627.127	downregulated
Taok1	-1.3956	0.000249585	119.86	315.35	downregulated
Mgat4b	-3.97736	0.000250107	4.4368	69.8836	downregulated
Adamts5	-2.42189	0.000250952	18.9459	101.526	downregulated
Bptf	-1.25537	0.000252217	184.903	441.416	downregulated
Arih1	-1.37229	0.000260521	122.31	316.637	downregulated
Zranb1	-1.11008	0.000269227	215.823	465.87	downregulated
Ccnd1	-1.31461	0.000287144	176.173	438.205	downregulated
Ppp2r2a	-1.08812	0.000305643	214.282	455.557	downregulated
Pum1	-1.42601	0.000315074	162.897	437.708	downregulated
Adamts1	-0.799793	0.000322138	410.843	715.217	downregulated
Lmo4	-1.1895	0.000339307	271.901	620.137	downregulated
Ciart	-20	0.000344886	0	54.6205	downregulated
Slc5a8	-20	0.000344886	0	72.2058	downregulated
Srrm4	-20	0.000344886	0	50.1664	downregulated
Gm5844	-1.47362	0.000346495	108.312	300.803	downregulated
Fam91a1	-1.39005	0.000350681	112.957	296.046	downregulated
Gabarapl1	-0.959078	0.000354055	347.784	676.115	downregulated
Sgk1	-1.4599	0.000379238	146.207	402.198	downregulated
Plcb4	-2.23558	0.000405862	33.374	157.175	downregulated
Ptpn13	-1.83436	0.000414486	26.7513	95.399	downregulated
Zfp948	-5.84262	0.000446462	1.03416	59.3461	downregulated
Rhov	-3.87457	0.000452151	6.39396	93.7845	downregulated
Slc30a1	-1.66724	0.000456882	43.8738	139.346	downregulated
Dsg2	-0.640003	0.00049031	859.502	1339.39	downregulated
Col4a1	-1.59151	0.000498059	60.518	182.379	downregulated
Purb	-0.988574	0.000499763	373.073	740.261	downregulated
Ppp2ca	-1.38336	0.000513186	183.203	477.931	downregulated
Stat3	-0.838606	0.000528073	409.395	732.13	downregulated
Ogfr	-2.0871	0.000528434	41.1971	175.044	downregulated
Dot1l	-1.99279	0.000554571	47.4241	188.751	downregulated
Irs2	-1.46501	0.000555941	146.608	404.736	downregulated
Wwtr1	-1.7135	0.00055688	100.57	329.824	downregulated
Rora	-1.2203	0.000559685	181.764	423.504	downregulated
Eif4a1	-0.846035	0.000593056	348.108	625.743	downregulated
Ahctf1	-3.17038	0.000602173	9.79861	88.2153	downregulated
Krt19	-1.56042	0.000608265	111.243	328.099	downregulated
Ly6c1	-0.777908	0.000626371	69.4027	119.001	downregulated
Kalrn	-2.5592	0.000637443	14.7401	86.8754	downregulated
Ogn	-20	0.00064823	0	38.4856	downregulated
S100a10	-1.3842	0.000655125	143.283	374.006	downregulated
Mthfd2	-2.19035	0.000664099	22.3965	102.221	downregulated
Cpa1	-2.12659	0.000717433	28.8457	125.964	downregulated
Tiparp	-1.18698	0.000720411	84.5344	192.464	downregulated
Arl6ip5	-0.990592	0.000765419	252.469	501.656	downregulated
Jmy	-1.74957	0.000798609	60.6663	203.995	downregulated
D930016D06Rik	-2.91382	0.00085591	12.6013	94.9652	downregulated
Akap12	-3.11097	0.000862723	6.06222	52.3755	downregulated
Kit	-2.72573	0.000871325	15.679	103.716	downregulated
Lama4	-1.91001	0.000874146	53.451	200.875	downregulated
Litaf	-1.31029	0.000929383	132.952	329.709	downregulated
Sf3b1	-1.07111	0.000952383	335.431	704.756	downregulated
Nab1	-1.74115	0.000957728	58.2876	194.856	downregulated
